# Supplementary material for: RNA-Seq Reveals Extensive Transcriptional Response to Heat Stress in the Stony Coral Galaxea fascicularis
Source: Front Genet. 2018 Feb 13;9:37. doi: 10.3389/fgene.2018.00037 (PMC5816741; doi:10.3389/fgene.2018.00037)
Supplement: Supplementary Table 1 — The expression levels of all genes in coral G. fascicularis during heat stress treatment. [file Table1.XLSX]

## Sheet: genes
gene_id	Control_10h_FPKM	Heat_10h_FPKM	Control_18h_FPKM	Heat_18h_FPKM
TRINITY_DN100001_c0_g1	0.890174	4.8577	1.41698	1.25692
TRINITY_DN100013_c0_g1	4.51847	4.14462	4.94594	3.21009
TRINITY_DN100024_c0_g1	0.179704	0.83366	1.20733	0.453092
TRINITY_DN100053_c0_g1	18.1907	5.09463	19.0545	8.51099
TRINITY_DN100056_c0_g1	0.338563	0.261975	0.441336	0.551876
TRINITY_DN100065_c0_g1	0	0	0	0
TRINITY_DN100078_c0_g1	1.62116	2.22139	1.19165	1.32227
TRINITY_DN10007_c0_g1	1.92402	1.45226	2.09057	0.744674
TRINITY_DN100081_c0_g1	0	0	0	0
TRINITY_DN100089_c0_g1	0	0.432137	0.780102	0
TRINITY_DN100099_c0_g1	0	0.228287	0.327713	0.248147
TRINITY_DN100101_c0_g1	0.335106	3.00317	0.649438	0.960126
TRINITY_DN100103_c0_g1	3.11022	3.92374	1.8141	1.88812
TRINITY_DN100105_c0_g1	13.8218	10.6164	7.80055	16.2394
TRINITY_DN100106_c0_g1	0	0	0	0
TRINITY_DN100111_c0_g1	0.743616	0	0.960757	0
TRINITY_DN100120_c0_g1	5.86908	4.85026	1.97951	3.88044
TRINITY_DN100122_c0_g1	1.6828	2.89874	1.11147	0.766668
TRINITY_DN100126_c0_g1	2.74086	1.39045	1.92997	0.754078
TRINITY_DN100139_c0_g1	0	0.200171	0.650476	0
TRINITY_DN100147_c0_g1	0	0	0	0
TRINITY_DN100149_c0_g1	0	0	0	0
TRINITY_DN100156_c0_g1	3.61006	6.82913	1.6218	2.99477
TRINITY_DN100158_c0_g1	8.71002	9.11529	15.9295	3.67289
TRINITY_DN100164_c0_g1	0	0.0447455	0.391455	0.0406596
TRINITY_DN100169_c0_g1	0.484981	2.48508	3.18215	0.533826
TRINITY_DN10016_c0_g1	0	0	0	0
TRINITY_DN100185_c0_g1	0	0.952275	0	0
TRINITY_DN100186_c0_g1	0	0	0	0
TRINITY_DN100195_c0_g1	1.18692	0.796279	0.546797	1.11303
TRINITY_DN100197_c0_g1	130.854	75.1966	88.4992	77.0352
TRINITY_DN100199_c0_g1	1.16313	2.59272	1.20944	0.69893
TRINITY_DN100204_c0_g1	2.71591	3.43697	7.12999	2.68507
TRINITY_DN100212_c0_g1	0	0	0	0
TRINITY_DN100219_c0_g1	0	0	0	0
TRINITY_DN100223_c0_g1	1.71001	0.436609	2.16654	0.580491
TRINITY_DN100231_c0_g1	0	0	0	0
TRINITY_DN100236_c0_g1	0	0	0	0
TRINITY_DN100242_c0_g1	0.66677	0.13399	0.208877	0.145647
TRINITY_DN100246_c0_g1	1.52554	1.01501	2.48359	1.60556
TRINITY_DN100250_c0_g1	0	0	0	0
TRINITY_DN100260_c0_g1	0	0	0	0
TRINITY_DN100270_c0_g1	10.419	6.7118	10.9799	0
TRINITY_DN100281_c0_g1	5.67541	5.8475	8.57126	0
TRINITY_DN100287_c0_g1	1.99347	2.72149	0.969794	1.23548
TRINITY_DN100291_c0_g1	0.570527	0.228426	2.82089	0
TRINITY_DN100307_c0_g1	15.6908	20.5135	26.9061	23.2259
TRINITY_DN100318_c0_g1	1.41811	7.24787	2.16758	3.77365
TRINITY_DN100322_c0_g1	1.33113	1.41075	0.493406	1.32621
TRINITY_DN100333_c0_g1	0	0	0	0
TRINITY_DN100341_c0_g1	4.02476	2.17941	3.18667	4.23367
TRINITY_DN100346_c0_g1	0.476398	0.77854	0.400081	0.84809
TRINITY_DN100347_c0_g1	0	0	0	0
TRINITY_DN10035_c0_g1	5.32452	5.14869	5.23692	4.66838
TRINITY_DN100365_c0_g1	0	0	0	0
TRINITY_DN100368_c0_g1	0	0	0	0
TRINITY_DN100369_c0_g1	1.07111	0.51908	4.47372	0.75922
TRINITY_DN100372_c0_g1	1.14647	0.127663	1.29727	0.272088
TRINITY_DN100385_c0_g1	3.00275	3.07564	0.470196	3.66415
TRINITY_DN100397_c0_g1	0	0	0	0
TRINITY_DN100421_c0_g1	0.334041	0.777355	0.410677	0.681996
TRINITY_DN100423_c0_g1	5.48179	5.08876	8.82945	12.717
TRINITY_DN100425_c0_g1	0.314651	0.593076	0	0
TRINITY_DN100428_c0_g1	0.663198	0.683513	0.42158	0
TRINITY_DN100440_c0_g1	1.38857	1.25162	1.09531	0.517137
TRINITY_DN100442_c0_g1	0.290075	0	1.12434	0.332443
TRINITY_DN100444_c0_g1	2.70505	6.43582	4.78408	2.01342
TRINITY_DN100451_c0_g1	3.31623	5.55748	0.922223	1.206
TRINITY_DN100454_c0_g1	0	0	0	0
TRINITY_DN100458_c0_g1	0	0	0	0
TRINITY_DN100464_c0_g1	0.203453	0.0643522	0.420579	0
TRINITY_DN100471_c0_g1	0	0	0	0
TRINITY_DN100497_c0_g1	0	0	0	0
TRINITY_DN100499_c0_g1	4.009	3.81604	1.82037	2.76239
TRINITY_DN100513_c0_g1	0.960194	1.54217	1.29449	0.652111
TRINITY_DN100535_c0_g1	0.291803	1.91597	1.9535	6.51842
TRINITY_DN100536_c0_g1	0	0	0	0
TRINITY_DN100547_c0_g1	0	0	0	0
TRINITY_DN100549_c0_g1	0	0	0	0
TRINITY_DN100553_c0_g1	0	1.10482	1.03153	0.737341
TRINITY_DN100558_c0_g1	0	0	0	0
TRINITY_DN100559_c0_g1	0.436699	0.84464	0.162033	0.42121
TRINITY_DN100560_c0_g1	1.30909	0.866772	0.382611	0.849989
TRINITY_DN100566_c0_g1	3.42079	1.38787	4.28175	0.710024
TRINITY_DN100570_c0_g1	2.14307	2.12997	2.67927	1.10214
TRINITY_DN100576_c0_g1	0	0	0	0
TRINITY_DN100580_c0_g1	0	0	0	0
TRINITY_DN100588_c0_g1	2.27456	0.760524	2.08655	0.701458
TRINITY_DN100590_c0_g1	3.5838	3.0697	2.77127	2.04307
TRINITY_DN100593_c0_g1	0	0	0	0
TRINITY_DN100599_c0_g1	1.93587	2.23524	2.5127	5.10558
TRINITY_DN100604_c0_g1	1.49122	2.87175	0.608141	0
TRINITY_DN100605_c0_g1	0	0	0	0
TRINITY_DN100608_c0_g1	1.77421	2.31173	2.07182	1.56648
TRINITY_DN100613_c0_g1	0.566824	0.355855	0.589988	7.49417
TRINITY_DN100624_c0_g1	0	0	0	0
TRINITY_DN100625_c0_g1	0.472427	1.65792	1.04219	0.936084
TRINITY_DN100629_c0_g1	0.615899	1.08987	1.47813	1.79272
TRINITY_DN100636_c0_g1	0.757397	0.411761	4.66486	0.43401
TRINITY_DN100638_c0_g1	1.22155	1.66588	2.29306	1.28729
TRINITY_DN10063_c0_g1	0.831257	1.19109	0.792225	0.898896
TRINITY_DN100647_c0_g1	0	0	0	0
TRINITY_DN100659_c0_g1	0	0	0	0
TRINITY_DN100663_c0_g1	0.548131	1.44396	0.355618	1.43468
TRINITY_DN100675_c0_g1	0.687114	1.12081	2.21939	2.36242
TRINITY_DN100679_c0_g1	0	0	0	0
TRINITY_DN100680_c0_g1	2.08138	0	0	1.52219
TRINITY_DN100685_c0_g1	2.2566	1.61749	2.95656	2.89694
TRINITY_DN100691_c0_g1	0	0	0	0
TRINITY_DN10069_c0_g1	2.53593	3.39396	2.57956	1.10862
TRINITY_DN1006_c0_g1	1.15528	3.43519	0.550714	2.37921
TRINITY_DN100700_c0_g1	0	0	0	0
TRINITY_DN100702_c0_g1	1.64539	1.38258	1.69458	1.47079
TRINITY_DN100710_c0_g1	5.06171	3.52014	5.06565	3.55531
TRINITY_DN100711_c0_g1	2.37267	1.24965	2.62117	1.51886
TRINITY_DN100712_c0_g1	6.74882	3.86	4.42937	0.948712
TRINITY_DN100713_c0_g1	0	0	0	0
TRINITY_DN100720_c0_g1	3.07311	2.6435	0.50178	1.13776
TRINITY_DN100722_c0_g1	0	0	0	0
TRINITY_DN100725_c0_g1	0	0	0	0
TRINITY_DN100728_c0_g1	3.67883	1.71702	3.66655	1.02601
TRINITY_DN100745_c0_g1	3.0065	5.37242	1.9553	2.33154
TRINITY_DN100751_c0_g1	4.36592	3.02221	1.17729	2.42017
TRINITY_DN100770_c0_g1	1.83869	1.78545	1.94185	2.60395
TRINITY_DN100773_c0_g1	0	0	0	0
TRINITY_DN100776_c0_g1	1.22803	0.797599	4.88698	1.60057
TRINITY_DN100782_c0_g1	11.1938	5.39839	0	0.380117
TRINITY_DN100788_c0_g1	1.80379	2.12542	6.41773	3.24115
TRINITY_DN100795_c0_g1	0	58.2134	0	1.60057
TRINITY_DN100803_c0_g1	0.831087	0.755359	3.72337	0
TRINITY_DN10080_c0_g1	0.769688	3.97091	10.1645	5.32921
TRINITY_DN100815_c0_g1	0	0	0	0
TRINITY_DN100825_c0_g1	3.26904	0.882381	1.93338	1.82971
TRINITY_DN100828_c0_g1	2.07617	8.18753	0.7091	3.45766
TRINITY_DN100830_c0_g1	3.6959	2.04278	3.37266	4.61118
TRINITY_DN100833_c0_g1	0.362234	0.847668	0.833341	1.00581
TRINITY_DN100836_c0_g1	0	0	0	0
TRINITY_DN100840_c0_g1	0.615483	0.962486	0.905972	0.320768
TRINITY_DN100852_c0_g1	2.08109	1.18253	3.53744	2.3314
TRINITY_DN100853_c0_g1	1.42123	1.86298	0.237369	1.41074
TRINITY_DN100856_c0_g1	0.692646	1.41945	1.33443	0
TRINITY_DN100857_c0_g1	0	1.17904	0.460494	0.479691
TRINITY_DN100864_c0_g1	0.637729	0.320326	1.46584	2.88961
TRINITY_DN100865_c0_g1	0	0	0	0
TRINITY_DN100870_c0_g1	0	0	0	0
TRINITY_DN100876_c0_g1	2.5912	2.8309	6.43447	1.02693
TRINITY_DN100885_c0_g1	0	0	0	0
TRINITY_DN100886_c0_g1	1.97562	1.80733	2.21614	0.798402
TRINITY_DN100888_c0_g1	1.18229	1.83207	2.3457	1.86383
TRINITY_DN100894_c0_g1	0.121396	1.94382	0.700567	1.50088
TRINITY_DN100905_c0_g1	0.843378	0.310477	1.13823	0.0814015
TRINITY_DN100907_c0_g1	0.748831	0	0	0
TRINITY_DN100909_c0_g1	2.08544	4.54291	0.961064	3.73354
TRINITY_DN100915_c0_g1	2.15769	2.10202	1.81899	1.24009
TRINITY_DN100917_c0_g1	0.241752	18.5658	0	6.54258
TRINITY_DN100918_c0_g1	0.568873	0.378659	0	0
TRINITY_DN10091_c0_g1	0.829276	1.43639	0.846317	1.07269
TRINITY_DN100920_c0_g1	1.46551	1.12927	5.16324	3.30168
TRINITY_DN100927_c0_g1	2.02378	2.17465	2.86243	0
TRINITY_DN100934_c0_g1	0	0	0	0
TRINITY_DN100937_c0_g1	1.23172	1.05492	0.92293	0.225404
TRINITY_DN100938_c0_g1	0.571435	6.82426	1.11288	5.26609
TRINITY_DN100942_c0_g1	4.53885	0.81151	7.21438	0
TRINITY_DN100946_c0_g1	0.130046	4.12032	0.851565	0.871308
TRINITY_DN100947_c0_g1	0	0	0	0
TRINITY_DN100954_c0_g1	1.09477	1.46505	3.56246	1.9025
TRINITY_DN100957_c0_g1	0	0	0	0
TRINITY_DN100959_c0_g1	9.88984	6.02575	7.03612	4.95022
TRINITY_DN100966_c0_g1	2.36275	3.94298	0.172855	5.30235
TRINITY_DN100968_c1_g1	0	0	1.31623	1.07772
TRINITY_DN100969_c0_g1	0	0	0	0
TRINITY_DN100971_c0_g1	2.36646	3.1756	1.27995	1.51381
TRINITY_DN100976_c0_g1	1.04167	0.614689	2.00511	1.9606
TRINITY_DN100977_c0_g1	0.329584	0.686032	0.913775	0.681581
TRINITY_DN100985_c0_g1	0	0	0	0
TRINITY_DN100991_c0_g1	5.30785	5.59767	1.36473	0
TRINITY_DN100997_c0_g1	1.76415	7.76559	2.60657	0
TRINITY_DN101003_c0_g1	2.11626	0.857655	0	0.349835
TRINITY_DN101005_c0_g1	0	0	0	0
TRINITY_DN101009_c0_g1	0	0	0	0
TRINITY_DN101017_c0_g1	4.55331	3.41293	5.12835	4.08441
TRINITY_DN101021_c0_g1	1.02284	2.00038	0.665879	0
TRINITY_DN101032_c0_g1	0	0	0	0
TRINITY_DN101039_c0_g1	4.31274	6.76973	6.83306	3.17676
TRINITY_DN101049_c0_g1	1.24259	0	4.31765	2.12656
TRINITY_DN101052_c0_g1	0	0	0	0
TRINITY_DN101069_c0_g1	0	0	0	0
TRINITY_DN101073_c0_g1	1.06642	1.20489	0.953298	3.37347
TRINITY_DN10107_c0_g1	0.931595	3.56062	14.7639	3.78822
TRINITY_DN101089_c0_g1	2.6414	3.20592	2.76897	2.03498
TRINITY_DN101097_c0_g1	5.66505	2.53248	4.2364	3.02903
TRINITY_DN101099_c0_g1	1.85413	0	8.08365	1.10629
TRINITY_DN101104_c0_g1	2.13686	1.73605	1.04151	2.81008
TRINITY_DN101107_c0_g1	23.3235	3.01315	18.4849	8.3385
TRINITY_DN101116_c0_g1	1.09894	0.570157	0.83867	0.127207
TRINITY_DN101122_c0_g1	0	0	0	0
TRINITY_DN101129_c0_g1	0.209723	0.136214	0	0.0928133
TRINITY_DN101132_c0_g1	0	0	0	0
TRINITY_DN101147_c0_g1	1.00305	0.297795	1.5826	0.632957
TRINITY_DN101148_c0_g1	1.29005	1.79373	5.35387	0
TRINITY_DN101150_c0_g1	8.94633	6.88071	0	1.62848
TRINITY_DN101151_c0_g1	0	0	0.604325	1.07212
TRINITY_DN101157_c0_g1	0.404195	0	1.04444	0
TRINITY_DN101163_c0_g1	0	9.7495	1.6504	2.26105
TRINITY_DN101166_c0_g1	1.20947	1.06173	1.56181	0.433926
TRINITY_DN101180_c0_g1	0.299662	1.24388	7.83247	10.6263
TRINITY_DN101186_c0_g1	0.476563	1.36834	0.154872	0.503276
TRINITY_DN101187_c0_g1	0.826876	27.0164	1.00962	1.07772
TRINITY_DN101188_c0_g1	0.670252	0.328679	0.430363	0.441344
TRINITY_DN10118_c0_g1	0	0	0	0
TRINITY_DN101190_c0_g1	1.02404	1.11137	1.91843	0.479781
TRINITY_DN101193_c0_g1	1.56673	1.58805	1.6092	0.938365
TRINITY_DN101197_c0_g1	1.46625	3.14482	2.92034	1.70381
TRINITY_DN101202_c0_g1	0.373279	0	0	0
TRINITY_DN101203_c0_g1	0	0	0	0
TRINITY_DN101207_c0_g1	0.896454	7.79147	0.22481	4.62768
TRINITY_DN101211_c0_g1	0.661678	1.89937	1.77199	0.456945
TRINITY_DN101215_c0_g1	0.486236	0	0.956842	0
TRINITY_DN101225_c0_g1	0.430667	0.0832706	0.291548	0.101456
TRINITY_DN101232_c0_g1	5.67104	5.21956	1.25122	1.67749
TRINITY_DN101235_c0_g1	0	0	0	0
TRINITY_DN101250_c0_g1	0	0	0	0
TRINITY_DN101254_c0_g1	2.20458	7.81359	0.78513	4.99182
TRINITY_DN101258_c0_g1	0.802361	0.792737	2.25555	0.175685
TRINITY_DN101266_c0_g1	0	0	0	10.3765
TRINITY_DN101269_c0_g1	0	3.34043	26.1516	0
TRINITY_DN10126_c0_g1	2.20743	6.30659	0	1.12614
TRINITY_DN101274_c0_g1	1.22543	0.987948	1.55221	5.85768
TRINITY_DN101281_c0_g1	2.5819	4.85541	3.07571	5.53403
TRINITY_DN101292_c0_g1	0.83484	1.41513	1.72735	1.16204
TRINITY_DN101309_c0_g1	0	0	0	0
TRINITY_DN10130_c0_g1	0.85989	2.70761	1.02151	1.02019
TRINITY_DN101311_c0_g1	0	0	0	0
TRINITY_DN101314_c0_g1	0.904942	1.15532	0.743413	0.998179
TRINITY_DN101315_c0_g1	8.59623	24.074	0	15.3991
TRINITY_DN101320_c0_g1	0.522645	0.82042	0.808536	0
TRINITY_DN101328_c0_g1	0.42873	0.278457	1.04696	0.605363
TRINITY_DN101337_c0_g1	2.66855	6.17904	1.89085	4.3556
TRINITY_DN10133_c0_g1	1.7974	1.30201	0	1.74524
TRINITY_DN101340_c0_g1	0	0	0	0
TRINITY_DN101343_c0_g1	3.60854	1.49251	4.07146	2.111
TRINITY_DN101345_c0_g1	0	0	0	0
TRINITY_DN101346_c0_g1	0	0	0	0
TRINITY_DN101360_c0_g1	1.45429	1.10136	3.114	0.720247
TRINITY_DN101371_c0_g1	2.12252	12.0275	1.06873	11.2154
TRINITY_DN101388_c0_g1	12.4119	5.2412	1.23989	2.30581
TRINITY_DN101392_c0_g1	0.779973	1.04948	3.31459	2.4345
TRINITY_DN101394_c0_g1	1.90876	1.70593	1.44837	0.851853
TRINITY_DN10139_c0_g1	2.4448	3.89456	2.62854	9.87264
TRINITY_DN101406_c0_g1	0	0	0	0
TRINITY_DN101407_c0_g1	0	0.786974	0.306478	0.625517
TRINITY_DN101412_c0_g1	2.28055	1.27185	22.2765	0
TRINITY_DN101423_c0_g1	5.03524	2.75021	3.41713	2.45677
TRINITY_DN10142_c0_g1	0.86636	1.06964	0.674151	0.84071
TRINITY_DN101432_c0_g1	0	0	0	0
TRINITY_DN101435_c0_g1	0.671125	1.06139	0.867097	0
TRINITY_DN101457_c0_g1	1.00166	9.82791	0	3.45162
TRINITY_DN101468_c0_g1	2.83297	1.3166	2.42277	0.820529
TRINITY_DN101472_c0_g1	0	0	0	0
TRINITY_DN101478_c0_g1	0.975865	3.12393	1.64573	4.04548
TRINITY_DN101482_c0_g1	0	0	0	0
TRINITY_DN101493_c0_g1	6.18476	6.50358	3.21257	3.01822
TRINITY_DN101503_c0_g1	2.26621	0.653485	1.67519	0.879046
TRINITY_DN101509_c0_g1	1.74017	2.90012	3.54718	1.17287
TRINITY_DN101510_c0_g1	0.522653	0.480925	30.7974	40.5861
TRINITY_DN101513_c0_g1	10.062	4.69027	15.1635	8.91614
TRINITY_DN101519_c0_g1	1.69399	2.69869	1.73245	0.256124
TRINITY_DN101534_c0_g1	0	0	0	0
TRINITY_DN101543_c0_g1	0	0	0	0
TRINITY_DN101560_c0_g1	1.13019	0.937691	1.68458	0.639972
TRINITY_DN101563_c0_g1	2.01805	0.743314	1.29649	0.964712
TRINITY_DN101568_c0_g1	3.52231	6.24118	4.31266	3.82789
TRINITY_DN101570_c0_g1	2.17154	0.679822	3.11417	7.55305
TRINITY_DN101582_c0_g1	1.77186	2.08109	2.40139	0.966105
TRINITY_DN101591_c0_g1	1.88879	0.765251	3.18499	0.310412
TRINITY_DN101594_c0_g1	0.377927	1.14785	1.98594	1.47772
TRINITY_DN101598_c0_g1	0.715051	2.52805	1.34623	0.676587
TRINITY_DN101614_c0_g1	0.737546	1.56907	0.306837	0.84271
TRINITY_DN101615_c0_g1	0	1.24111	3.04597	1.78867
TRINITY_DN101620_c0_g1	3.19579	2.0642	4.08249	1.19389
TRINITY_DN101623_c0_g1	0	0	0	0
TRINITY_DN101640_c0_g1	0	0	16.0491	0.363969
TRINITY_DN101641_c0_g1	0.228317	0.745569	0.181718	0.161191
TRINITY_DN101643_c0_g1	1.17774	2.84218	0.771515	9.04483
TRINITY_DN101647_c0_g1	3.12211	7.49677	2.80377	0.658483
TRINITY_DN10164_c0_g1	1.74535	2.46648	2.72313	1.16659
TRINITY_DN101651_c0_g1	0.42734	0.254511	0.751274	0.100612
TRINITY_DN101662_c0_g1	2.00959	2.41059	1.06965	4.76104
TRINITY_DN101663_c0_g1	6.33097	3.41901	5.42445	5.87882
TRINITY_DN101669_c0_g1	3.74122	5.94016	4.90946	10.2121
TRINITY_DN101678_c0_g1	0	0	0	0
TRINITY_DN101682_c0_g1	0	0	0	0
TRINITY_DN101686_c0_g1	0.104555	0.0679079	0	0.136273
TRINITY_DN101694_c0_g1	0	0	0	0
TRINITY_DN101695_c0_g1	0	0	0	0
TRINITY_DN101696_c0_g1	0.976994	2.26826	1.81739	0.24818
TRINITY_DN101697_c0_g1	0	0	0	0
TRINITY_DN101701_c0_g1	0.789014	1.56515	3.15478	2.2345
TRINITY_DN101705_c0_g1	2.27242	1.17361	1.96164	0.825492
TRINITY_DN101708_c0_g1	0	8.63716	0	1.05215
TRINITY_DN101712_c0_g1	0.908085	0.66474	1.08981	0.152754
TRINITY_DN101725_c0_g1	1.94767	0.7048	0.485628	0
TRINITY_DN101726_c0_g1	3.27124	2.41956	5.15458	6.82565
TRINITY_DN101729_c0_g1	0	0	0	0
TRINITY_DN10172_c0_g1	0.372995	0.909683	0.99871	1.73015
TRINITY_DN101733_c0_g1	2.23829	0.270153	1.96862	0.277333
TRINITY_DN101739_c0_g1	3.86938	2.03072	0.656573	1.01143
TRINITY_DN101741_c0_g1	0.994655	2.63215	12.2912	1.61482
TRINITY_DN101742_c0_g1	0.919316	50.1673	2.95947	13.3038
TRINITY_DN101749_c0_g1	0.156932	0.427453	0.248504	0.911619
TRINITY_DN101752_c0_g1	5.63661	10.2321	5.87795	2.23798
TRINITY_DN101756_c0_g1	1.09408	1.16095	0.845421	0.665493
TRINITY_DN101762_c0_g1	0.847412	0.418069	0.519328	0.303603
TRINITY_DN101764_c0_g1	6.89026	1.24111	5.53762	5.36602
TRINITY_DN101767_c0_g1	0	0	0	0
TRINITY_DN101768_c0_g1	0.706787	5.17329	5.60998	1.4954
TRINITY_DN101770_c0_g1	4.08054	12.1213	1.72244	5.02886
TRINITY_DN101771_c0_g1	1.14564	2.44941	2.04079	1.52535
TRINITY_DN101776_c0_g1	1.0273	0.949961	0.709468	0.425427
TRINITY_DN101778_c0_g1	0	0	0	0
TRINITY_DN101783_c0_g1	1.10529	0.149981	7.30762	1.7407
TRINITY_DN101795_c0_g1	0	0	0	0
TRINITY_DN101806_c0_g1	1.12013	0.899803	1.13945	1.40599
TRINITY_DN101807_c0_g1	1.57155	2.44386	1.46949	0.541105
TRINITY_DN101808_c0_g1	0	0	0	0
TRINITY_DN101811_c0_g1	0.836076	2.98509	0.905713	3.24083
TRINITY_DN101814_c0_g1	0	0	0	0
TRINITY_DN101817_c0_g1	1.7754	2.05798	0.708464	0.27198
TRINITY_DN101834_c0_g1	1.38233	1.96959	1.73348	1.16241
TRINITY_DN101845_c0_g1	15.6067	6.62605	1.82156	44.4384
TRINITY_DN101847_c0_g1	0	0	0	0
TRINITY_DN101855_c0_g1	0	1.14144	0.593093	0.960177
TRINITY_DN101860_c0_g1	0	0	0	0
TRINITY_DN101861_c0_g1	1.5407	2.76919	2.04293	1.55765
TRINITY_DN101865_c0_g1	0	0	0	0
TRINITY_DN101866_c0_g1	1.37215	0.8571	0.81335	0.801238
TRINITY_DN10187_c0_g1	7.56665	3.72836	5.00786	6.25661
TRINITY_DN101882_c0_g1	0	0	0	0
TRINITY_DN101884_c0_g1	3.45232	3.44097	1.04444	0.694845
TRINITY_DN101886_c0_g1	0	0	6.70627	2.18678
TRINITY_DN101905_c0_g1	0	0	0	0
TRINITY_DN101910_c0_g1	2.16864	2.93326	1.38262	2.00823
TRINITY_DN101911_c0_g1	0.437278	0	0	0
TRINITY_DN101919_c0_g1	1.18227	0.170125	1.2505	2.38763
TRINITY_DN101926_c0_g1	2.68995	5.08729	1.12687	0
TRINITY_DN101927_c0_g1	4.81238	1.45193	1.70769	0.951586
TRINITY_DN101929_c0_g1	8.72653	4.30973	1.49943	3.31422
TRINITY_DN101931_c0_g1	1.10166	2.13868	5.79126	2.66152
TRINITY_DN101936_c0_g1	0	0	0	0
TRINITY_DN101940_c0_g1	0.655321	0.83301	0.685881	1.37255
TRINITY_DN101941_c0_g1	0.838369	1.18037	0.555427	0.345134
TRINITY_DN101943_c0_g1	1.4667	1.96923	0.797688	0.764888
TRINITY_DN101945_c0_g1	2.18473	2.71631	3.36399	1.73581
TRINITY_DN10194_c0_g1	2.44412	2.32846	0	1.62715
TRINITY_DN101950_c0_g1	0.258792	1.39396	1.31729	1.50557
TRINITY_DN101953_c0_g1	4.88748	2.78242	0	0.610629
TRINITY_DN101958_c0_g1	10.1463	7.04852	5.5878	4.8802
TRINITY_DN101961_c0_g1	100.031	104.892	96.5509	113.03
TRINITY_DN101966_c0_g1	0	0	0	0
TRINITY_DN101969_c0_g1	4.39621	3.20888	16.3975	12.1757
TRINITY_DN10196_c0_g1	5.08839	2.39584	0.366872	1.55008
TRINITY_DN101974_c0_g1	0	0	0	0
TRINITY_DN101981_c0_g1	0	0	0	0
TRINITY_DN101982_c0_g1	1.68509	2.3149	0.847333	0.781401
TRINITY_DN101998_c0_g1	0	0	0	0
TRINITY_DN10199_c0_g1	1.7134	8.05639	4.3901	3.13355
TRINITY_DN102000_c0_g1	173.124	186.73	199.802	152.465
TRINITY_DN102001_c0_g1	0	0	0	0
TRINITY_DN102002_c0_g1	1.1668	3.96039	0	2.82975
TRINITY_DN102005_c0_g1	0	0	0	0
TRINITY_DN102020_c0_g1	0	0.340908	15.412	2.07097
TRINITY_DN102021_c0_g1	0.795452	0.706537	0.821951	0.304352
TRINITY_DN102022_c0_g1	0	0	0	0
TRINITY_DN10202_c0_g1	1.85482	1.02956	1.67402	0.332662
TRINITY_DN102030_c0_g1	0	0	0	0
TRINITY_DN102037_c0_g1	0.668087	0.952119	0.568836	0
TRINITY_DN102041_c0_g1	0.756494	2.3928	14.4734	0
TRINITY_DN102044_c0_g1	0	0.796343	0	2.63657
TRINITY_DN102046_c0_g1	0.935373	0.736294	2.22166	0.810359
TRINITY_DN102049_c0_g1	0	0	0	0
TRINITY_DN102054_c0_g1	0	0	0	0
TRINITY_DN102057_c0_g1	0.356377	0.997421	2.07326	1.97218
TRINITY_DN102071_c0_g1	2.15262	2.46481	0.880206	4.44655
TRINITY_DN102072_c0_g1	0	0	0	0
TRINITY_DN102084_c0_g1	0.928453	1.12545	0.604148	0.649236
TRINITY_DN102088_c0_g1	0.834401	0.452491	0.264326	0.288571
TRINITY_DN10208_c0_g1	2.14254	2.19639	3.10332	1.50575
TRINITY_DN102095_c0_g1	1.46371	0	0	0.559164
TRINITY_DN10209_c0_g1	2.82137	0.688541	1.34676	0.560821
TRINITY_DN10210_c0_g1	3.31876	7.05344	2.92955	5.60955
TRINITY_DN102119_c0_g1	0	4.84418	0	1.17782
TRINITY_DN102128_c0_g1	0.56448	3.96509	1.03813	1.08806
TRINITY_DN102138_c0_g1	0	0	0	0
TRINITY_DN102175_c0_g1	0	0	0	0
TRINITY_DN102178_c0_g1	0	0	0	0
TRINITY_DN10218_c0_g1	0.387759	1.13461	1.17065	1.60369
TRINITY_DN102199_c0_g1	0.63455	1.10733	1.48594	2.12677
TRINITY_DN102202_c0_g1	0.757397	5.1506	3.87424	4.19879
TRINITY_DN102229_c0_g1	0.787676	0	0	0
TRINITY_DN10222_c0_g1	10.0562	21.936	9.08487	6.93588
TRINITY_DN102231_c0_g1	1.69028	0.189707	0	0
TRINITY_DN102233_c0_g1	0	0	0	0
TRINITY_DN102243_c0_g1	5.60145	5.61237	0.891525	0
TRINITY_DN102244_c0_g1	0	0	0	0
TRINITY_DN102245_c0_g1	0.478263	2.44016	1.44181	0
TRINITY_DN102252_c0_g1	4.01492	2.48259	3.99879	0.606744
TRINITY_DN102253_c0_g1	4.37981	2.09793	0.653182	0.638383
TRINITY_DN102254_c0_g1	0	0	0	0
TRINITY_DN102257_c0_g1	1.98423	2.37936	2.01151	0.14708
TRINITY_DN102263_c0_g1	0.738628	1.23975	0.465983	2.3817
TRINITY_DN102264_c0_g1	10.693	18.3851	4.68435	11.611
TRINITY_DN102268_c0_g1	0	0	0	0
TRINITY_DN102269_c0_g1	2.02086	4.02822	2.52007	4.53952
TRINITY_DN10226_c0_g1	0	0	0	0
TRINITY_DN102279_c0_g1	0.94469	10.4177	1.316	4.28024
TRINITY_DN102280_c0_g1	1.72811	0.654279	5.17194	1.10227
TRINITY_DN102281_c0_g1	0.29641	0	0.382964	0.380504
TRINITY_DN102292_c0_g1	1.41625	0.896429	0.600909	0.618627
TRINITY_DN102293_c0_g1	7.87723	18.3081	8.10945	11.8
TRINITY_DN102294_c0_g1	0.247484	0.24624	0.166086	2.00781
TRINITY_DN102295_c0_g1	0	0.14829	0.980976	0.161191
TRINITY_DN102323_c0_g1	0.901854	0.929255	0.998373	0.110699
TRINITY_DN102325_c0_g1	1.97175	1.19181	2.09825	0.360503
TRINITY_DN102326_c0_g1	0.704145	0.672787	2.11364	0.329007
TRINITY_DN102329_c0_g1	1.1356	0.351363	0	0.399287
TRINITY_DN10232_c0_g1	4.96747	7.30631	7.76051	7.30674
TRINITY_DN102338_c0_g1	0.383636	3.76911	0.410585	2.64326
TRINITY_DN102343_c0_g1	1.32086	5.32719	2.32327	0.709655
TRINITY_DN102345_c0_g1	1.97046	0	0.890258	1.0496
TRINITY_DN102346_c0_g1	0.44883	0.236609	0.579892	0
TRINITY_DN102355_c0_g1	6.81104	10.9452	7.55911	3.38965
TRINITY_DN102362_c0_g1	0	0	0	0
TRINITY_DN102364_c0_g1	0	0.258065	0	0
TRINITY_DN102370_c0_g1	1.39409	1.88877	3.32546	1.54737
TRINITY_DN102375_c0_g1	2.12569	2.72446	1.13638	4.73393
TRINITY_DN102384_c0_g1	1.1793	2.91725	0.903305	3.2905
TRINITY_DN102404_c0_g1	0	0	0	0
TRINITY_DN102413_c0_g1	1.72349	2.79761	0.99235	0.899525
TRINITY_DN102427_c0_g1	3.63315	4.39132	1.65892	3.59527
TRINITY_DN102431_c0_g1	0	0	0	0
TRINITY_DN102436_c0_g1	0	0	0	0
TRINITY_DN102449_c0_g1	0.211371	0	0.443878	0.787472
TRINITY_DN102450_c0_g1	4.0738	4.63093	3.90557	2.84567
TRINITY_DN102452_c0_g1	3.70002	8.86941	7.12773	2.66727
TRINITY_DN102456_c0_g1	0	0	0	0
TRINITY_DN10245_c0_g1	0.58645	1.06974	2.2326	0.373376
TRINITY_DN102465_c0_g1	0	0	0	0
TRINITY_DN102476_c0_g1	1.00129	0.717615	8.47415	2.55483
TRINITY_DN102485_c0_g1	0	0	0	0
TRINITY_DN102487_c0_g1	2.6158	1.14955	1.41329	0.447114
TRINITY_DN10248_c0_g1	0	0	0	0
TRINITY_DN102492_c0_g1	0	0	0	0
TRINITY_DN102494_c0_g1	1.46493	2.21234	2.90025	3.34498
TRINITY_DN10249_c0_g1	0.553403	2.58354	1.87715	1.21303
TRINITY_DN102512_c0_g1	1.72874	0	0	0.43401
TRINITY_DN10251_c0_g1	7.24646	9.84897	9.43707	9.27817
TRINITY_DN102523_c0_g1	0.882528	2.26098	0.203443	0.533365
TRINITY_DN102530_c0_g1	2.17435	2.81805	4.60546	2.73799
TRINITY_DN102537_c0_g1	0.357304	1.03975	0.96452	0
TRINITY_DN10253_c0_g1	0.786096	0.782621	0.339816	0.492715
TRINITY_DN102543_c0_g1	3.02175	3.18893	2.65616	2.69352
TRINITY_DN102556_c0_g1	1.01993	0.517855	0.90679	2.09037
TRINITY_DN102558_c0_g1	0.599669	0.474685	0	0.543305
TRINITY_DN102562_c0_g1	0.695352	2.01096	1.78084	0.398457
TRINITY_DN102573_c0_g1	0.893565	0.320176	2.02523	0.19126
TRINITY_DN102575_c0_g1	0	0	0	0
TRINITY_DN102576_c0_g1	1.02819	0.599314	0.803822	1.08454
TRINITY_DN102583_c0_g1	1.20492	7.01852	0.66776	8.13468
TRINITY_DN102588_c0_g1	5.72583	0.70961	9.0005	3.82054
TRINITY_DN102589_c0_g1	1.91693	0.614355	10.1433	1.30382
TRINITY_DN10258_c0_g1	0.387267	0.805351	0.358016	1.35682
TRINITY_DN102597_c0_g1	0	0	0	0
TRINITY_DN102600_c0_g1	2.72001	9.99086	3.31016	6.21742
TRINITY_DN102601_c0_g1	0	1.13631	0	0
TRINITY_DN102608_c0_g1	0	0	0	0
TRINITY_DN102609_c0_g1	0	0	0	0
TRINITY_DN102620_c0_g1	17.9744	19.7321	5.7755	7.91856
TRINITY_DN102622_c0_g1	0.67867	0.0743324	1.1227	0.406355
TRINITY_DN10262_c0_g1	1.1507	0.817777	0.751591	0.723533
TRINITY_DN102631_c0_g1	1.06947	1.37731	1.11928	9.53009
TRINITY_DN102636_c0_g1	0	0	0	0
TRINITY_DN102641_c0_g1	0	0	0	0
TRINITY_DN102647_c0_g1	2.01431	9.44604	0.788241	0
TRINITY_DN102654_c0_g1	0	0	0	0
TRINITY_DN102661_c0_g1	2.41681	3.96336	0.471446	0
TRINITY_DN102669_c0_g1	0	0.215037	0	0.0865473
TRINITY_DN102677_c0_g1	2.29468	1.59966	6.45451	5.3138
TRINITY_DN102692_c0_g1	1.4954	0.741722	0	0
TRINITY_DN102695_c0_g1	7.84473	2.90943	1.52877	1.08792
TRINITY_DN102707_c0_g1	0	0	0	0
TRINITY_DN10270_c0_g1	20.9837	38.0564	23.9489	26.9578
TRINITY_DN102722_c0_g1	3.5404	4.8912	1.63727	4.1592
TRINITY_DN102728_c0_g1	0	0	0	0
TRINITY_DN102734_c0_g1	0	0	0	0
TRINITY_DN102739_c0_g1	0	1.31498	2.5018	3.247
TRINITY_DN102749_c0_g1	0	0	0	0
TRINITY_DN102752_c0_g1	0	3.11026	2.96782	20.8648
TRINITY_DN102763_c0_g1	0.128441	0.6771	0.428626	2.72333
TRINITY_DN102779_c0_g1	12.2233	10.7929	0	0
TRINITY_DN102781_c0_g1	1.07207	12.2719	1.18959	9.38334
TRINITY_DN102792_c0_g1	1.29931	2.61418	1.74706	0
TRINITY_DN102800_c0_g1	1.95438	2.04861	2.54533	0.934262
TRINITY_DN102803_c0_g1	1.22396	1.03518	1.52192	0.743107
TRINITY_DN102807_c0_g1	0	5.31811	0	1.29201
TRINITY_DN102814_c0_g1	0	0	0	0
TRINITY_DN102816_c0_g1	0	0	0	0
TRINITY_DN102823_c0_g1	0	0	0	0
TRINITY_DN102846_c0_g1	0	0	0	0
TRINITY_DN102850_c0_g1	7.75824	1.97376	6.81639	1.64258
TRINITY_DN102853_c0_g1	0	0.881824	0.270152	0.239634
TRINITY_DN102854_c0_g1	0.330787	4.53084	0.404552	0.403036
TRINITY_DN102857_c0_g1	1.04663	1.62064	0.587897	0.928349
TRINITY_DN102863_c0_g1	0	0	0	0
TRINITY_DN102865_c0_g1	12.5237	3.45991	5.97649	2.96813
TRINITY_DN102866_c0_g1	0.326465	0.579156	0	0
TRINITY_DN102885_c0_g1	0	0	0	0
TRINITY_DN102892_c0_g1	1.23845	0	2.50876	8.49363
TRINITY_DN102896_c0_g1	3.22185	2.80333	0	0.299645
TRINITY_DN102897_c0_g1	7.09653	7.61877	2.3417	3.92801
TRINITY_DN102909_c0_g1	2.5757	1.15632	0.885471	1.25692
TRINITY_DN102920_c0_g1	0	0	0	0
TRINITY_DN102924_c0_g1	1.51438	0.203752	0.463399	1.33076
TRINITY_DN102927_c0_g1	1.12789	0.851654	0.612648	0.452867
TRINITY_DN102928_c0_g1	2.3068	1.13252	1.19988	1.44108
TRINITY_DN102930_c0_g1	0.672487	0.709027	0.868858	3.29812
TRINITY_DN102941_c0_g1	2.26551	3.24521	1.85908	1.31412
TRINITY_DN102942_c0_g1	0	0	7.89077	0
TRINITY_DN102944_c0_g1	0.728992	1.49858	1.94846	1.84348
TRINITY_DN102947_c0_g1	1.23583	2.78262	2.77891	1.19392
TRINITY_DN102958_c0_g1	2.60156	3.04727	3.22552	7.01191
TRINITY_DN102987_c0_g1	0	0	0	0
TRINITY_DN10298_c0_g1	1.30971	1.37401	1.39226	0.661741
TRINITY_DN102990_c0_g1	0	0	0	0
TRINITY_DN102992_c0_g1	1.04561	1.82692	4.84151	1.29201
TRINITY_DN103000_c0_g1	0.792855	0.434059	0.320937	0.433383
TRINITY_DN103003_c0_g1	1.44594	2.09663	0.639328	0.119871
TRINITY_DN103006_c0_g1	0.284801	1.0333	1.27246	0.313196
TRINITY_DN103010_c0_g1	4.39338	2.71614	1.68052	0.353089
TRINITY_DN103020_c0_g1	0	0	0	0
TRINITY_DN103021_c0_g1	2.05878	0	2.78597	0
TRINITY_DN103034_c0_g1	1.59664	0	6.22237	1.32948
TRINITY_DN10305_c0_g1	0.717769	0.468197	0	1.38343
TRINITY_DN103065_c0_g1	0.148996	1.14694	0.385007	0
TRINITY_DN103078_c0_g1	0	0	0	0
TRINITY_DN10308_c0_g1	0.613038	0.71648	0.533182	0.63945
TRINITY_DN103098_c0_g1	0	0.80863	0	3.31303
TRINITY_DN103099_c0_g1	1.59093	0	9.56049	0
TRINITY_DN103105_c0_g1	1.02414	0.678116	0.851916	0
TRINITY_DN103107_c0_g1	1.41207	1.45665	1.23453	1.27623
TRINITY_DN103108_c0_g1	2.49474	1.25519	0.810318	0.864972
TRINITY_DN103113_c0_g1	0.642999	0.519663	0.318404	0
TRINITY_DN103120_c0_g1	2.999	0.766708	7.10568	0.885313
TRINITY_DN103122_c0_g1	0.251284	0.804807	0	0
TRINITY_DN103123_c0_g1	1.27235	1.55052	2.84959	0.168541
TRINITY_DN103137_c0_g1	2.48963	2.03219	2.39016	9.42715
TRINITY_DN103144_c0_g1	0	0	0	0
TRINITY_DN10316_c0_g1	0.19234	0.202791	0.906925	0
TRINITY_DN103176_c0_g1	0	0	0	0
TRINITY_DN103187_c0_g1	7.55097	0	0.306478	0
TRINITY_DN103189_c0_g1	0	0	0	0
TRINITY_DN103194_c0_g1	0	0	0	0
TRINITY_DN103195_c0_g1	0	1.20725	1.50325	2.9667
TRINITY_DN103197_c0_g1	0.995425	1.27329	3.62073	4.3524
TRINITY_DN103198_c0_g1	5.11423	0.797599	0	1.9032
TRINITY_DN103207_c0_g1	2.04848	0.760153	0.513265	0.884491
TRINITY_DN103213_c0_g1	0.466836	1.08685	0.938961	2.23621
TRINITY_DN103220_c0_g1	1.72264	4.71122	1.31053	0.351081
TRINITY_DN103224_c0_g1	0	0	0	0
TRINITY_DN103225_c0_g1	0	0	0	0
TRINITY_DN103229_c0_g1	0.25534	1.09551	0.256152	1.40881
TRINITY_DN103231_c0_g1	1.35203	2.70258	0.953597	1.17284
TRINITY_DN103245_c0_g1	1.34572	2.88067	2.16214	2.19161
TRINITY_DN103248_c0_g1	0	0	0	0
TRINITY_DN10324_c0_g1	2.10011	1.65685	1.4639	1.04049
TRINITY_DN103254_c0_g1	1.81647	3.74277	1.82714	2.77048
TRINITY_DN103265_c0_g1	0.134743	0	0	0.15251
TRINITY_DN103271_c0_g1	0	0	0	0
TRINITY_DN103276_c0_g1	0	2.4339	6.34868	1.79954
TRINITY_DN103279_c0_g1	0.169887	0.316041	0.0731651	0
TRINITY_DN103280_c0_g1	1.34242	0.868759	1.64378	0.824361
TRINITY_DN103289_c0_g1	0.434148	0.509776	0.624691	0
TRINITY_DN103294_c0_g1	0	0	0	0
TRINITY_DN103296_c0_g1	0.460705	0.726603	1.12453	0.306924
TRINITY_DN103344_c0_g1	0	0	2.97999	0
TRINITY_DN103350_c0_g1	1.31301	1.67501	3.14674	2.97151
TRINITY_DN103353_c0_g1	7.11056	3.33377	4.30583	0.0931444
TRINITY_DN103356_c0_g1	2.15994	2.88805	2.94486	1.20971
TRINITY_DN103368_c0_g1	0.921929	0.946106	0.717202	0.943651
TRINITY_DN103372_c0_g1	0	0.156066	1.38409	0.50431
TRINITY_DN103412_c0_g1	0	0	0	0
TRINITY_DN103414_c0_g1	0	0	0	0
TRINITY_DN103417_c0_g1	0	0	0	0
TRINITY_DN103419_c0_g1	0.163977	1.69634	1.15734	2.11047
TRINITY_DN103420_c0_g1	1.24659	1.13461	1.69893	0.239634
TRINITY_DN103422_c0_g1	6.66203	3.08017	0.365709	4.24488
TRINITY_DN103424_c0_g1	0	0	0	0
TRINITY_DN103438_c0_g1	8.95113	2.07999	3.64313	9.07397
TRINITY_DN103455_c0_g1	0	0	0	0
TRINITY_DN103456_c0_g1	0.613913	0.599051	0.870874	0.137885
TRINITY_DN103462_c0_g1	0	0	0	0
TRINITY_DN103469_c0_g1	0	0	4.88147	0
TRINITY_DN103484_c0_g1	0	0	0	0
TRINITY_DN103488_c0_g1	4.91266	15.001	0	0
TRINITY_DN103497_c0_g1	0	0.784021	5.23392	3.27777
TRINITY_DN103498_c0_g1	0	2.60977	1.71055	3.42412
TRINITY_DN1034_c0_g1	0	0	0	0
TRINITY_DN103506_c0_g1	0	0	0	0
TRINITY_DN103507_c0_g1	2.69852	7.86664	2.00439	4.07427
TRINITY_DN103513_c0_g1	0	0	0	0
TRINITY_DN103515_c0_g1	2.58618	0.909764	2.34518	1.91973
TRINITY_DN103532_c0_g1	0	0	0.982042	0
TRINITY_DN103533_c0_g1	0	0.720799	30.0693	0
TRINITY_DN10354_c0_g1	2.27982	1.60907	3.20839	2.5168
TRINITY_DN103565_c0_g1	0	0	0	0
TRINITY_DN103571_c0_g1	0	0	0	0
TRINITY_DN103573_c0_g1	3.18609	5.02683	1.39421	1.85705
TRINITY_DN103574_c0_g1	2.82363	9.99476	1.43816	6.54976
TRINITY_DN103577_c0_g1	0.186286	1.45796	0.240682	2.91166
TRINITY_DN103580_c0_g1	0	0	0	0
TRINITY_DN103585_c0_g1	0	0	0	0
TRINITY_DN103592_c0_g1	0	0	0	0
TRINITY_DN103595_c0_g1	0.708682	0.439774	0.556915	0.463348
TRINITY_DN103601_c0_g1	1.72806	1.84355	1.05499	0
TRINITY_DN103603_c0_g1	1.36719	0.510916	0.637667	0.221379
TRINITY_DN103611_c0_g1	0	0	0	0
TRINITY_DN103616_c0_g1	1.81541	0.433425	1.79103	1.18527
TRINITY_DN10361_c0_g1	1.71862	4.20659	1.22565	0
TRINITY_DN103630_c0_g1	0.78453	0.946625	1.11899	2.86322
TRINITY_DN103642_c0_g1	0.392441	1.39408	3.18042	0
TRINITY_DN103669_c0_g1	0	0	0	0
TRINITY_DN103680_c0_g1	0	0	0	0
TRINITY_DN103684_c0_g1	3.18616	4.37142	1.35834	5.30564
TRINITY_DN103696_c0_g1	5.52666	7.4979	14.4196	7.93232
TRINITY_DN103697_c0_g1	3.95715	1.64209	7.96646	1.4799
TRINITY_DN103705_c0_g1	1.47048	2.46176	1.05838	1.01785
TRINITY_DN103710_c0_g1	1.25485	1.51663	1.56538	0.426025
TRINITY_DN103715_c0_g1	2.29505	1.48131	2.32488	0.220432
TRINITY_DN103718_c0_g1	3.00778	0.618364	0.252586	0
TRINITY_DN103719_c0_g1	2.03607	0.941397	5.97521	2.39266
TRINITY_DN103722_c0_g1	0	0	26.9172	26.6058
TRINITY_DN103725_c0_g1	0	5.8051	0	0
TRINITY_DN103726_c0_g1	1.52451	2.49505	1.06157	6.2905
TRINITY_DN103728_c0_g1	4.92768	3.42432	3.45422	2.73206
TRINITY_DN103730_c0_g1	13.5239	9.29715	8.90011	1.86369
TRINITY_DN103752_c0_g1	3.07487	3.14735	5.77562	4.53448
TRINITY_DN103763_c0_g1	1.04361	0.502317	1.59282	0.047729
TRINITY_DN103769_c0_g1	8.24771	3.93279	3.94818	2.40567
TRINITY_DN103776_c0_g1	3.24568	2.22374	1.42504	0.205528
TRINITY_DN103784_c0_g1	0.219569	1.032	0.752995	0.525561
TRINITY_DN103796_c0_g1	6.13386	7.90998	0	0
TRINITY_DN103804_c0_g1	0	0	0	0
TRINITY_DN103817_c0_g1	3.46203	3.04573	0.982148	0.453863
TRINITY_DN103837_c0_g1	1.01072	0.882182	1.259	2.62627
TRINITY_DN103841_c0_g1	0	0	0	0
TRINITY_DN103856_c0_g1	0	0	0	0
TRINITY_DN10385_c0_g1	1.29497	2.1946	46.0151	1.33739
TRINITY_DN103868_c0_g1	1.18372	2.66997	3.62535	7.33906
TRINITY_DN103873_c0_g1	3.24924	0.636102	2.14379	2.5659
TRINITY_DN103882_c0_g1	2.01703	8.21906	0.529208	1.55
TRINITY_DN103886_c0_g1	1.00111	1.64347	0.956894	0.760297
TRINITY_DN10389_c0_g1	0	0	0	0
TRINITY_DN103907_c0_g1	0.343529	0.157091	0	6.43676
TRINITY_DN103925_c0_g1	2.5074	1.07848	5.39565	2.20769
TRINITY_DN103934_c0_g1	0.655156	0.395888	0.294688	0.1307
TRINITY_DN103938_c0_g1	0	0	0	0
TRINITY_DN103941_c0_g1	0	0	0	0
TRINITY_DN103944_c0_g1	0.846149	1.44947	2.72099	1.07922
TRINITY_DN103952_c0_g1	3.07674	7.4266	1.4799	6.69306
TRINITY_DN103953_c0_g1	1.68833	15.5764	0	17.7897
TRINITY_DN103955_c0_g1	3.70389	6.13904	0	0
TRINITY_DN103962_c0_g1	0	0	0	0
TRINITY_DN103972_c0_g1	2.0828	3.6643	2.05971	7.61789
TRINITY_DN103973_c0_g1	4.91754	3.71058	4.44225	2.73181
TRINITY_DN103974_c0_g1	3.75519	5.17113	3.12372	2.99067
TRINITY_DN103975_c0_g1	1.24856	0.594706	2.91728	2.70865
TRINITY_DN10397_c0_g1	0	0	0	0
TRINITY_DN103986_c0_g1	0.296045	0.780328	0	1.01785
TRINITY_DN10398_c0_g1	0.30003	0.41831	0.47759	1.11133
TRINITY_DN103993_c0_g1	0	0	0	0
TRINITY_DN103997_c0_g1	2.18392	1.80151	1.195	0.949383
TRINITY_DN103998_c0_g1	2.58577	4.79765	2.25032	5.7041
TRINITY_DN104001_c0_g1	0.0529943	0.316526	0.451727	0
TRINITY_DN104002_c0_g1	2.51699	1.71468	2.75605	3.37168
TRINITY_DN104005_c0_g1	1.11688	6.18972	0.776799	1.3781
TRINITY_DN104012_c0_g1	0.706787	0	13.0047	1.99578
TRINITY_DN104018_c0_g1	0.863823	0.550013	0.292595	0.612258
TRINITY_DN104032_c0_g1	3.24169	2.07723	3.58756	3.41051
TRINITY_DN104037_c0_g1	4.66319	2.27356	7.53896	2.70957
TRINITY_DN104058_c0_g1	0.292182	1.10471	0.128282	1.13606
TRINITY_DN104077_c0_g1	0.779458	0.239247	1.63249	0
TRINITY_DN104078_c0_g1	3.72027	8.77947	9.82669	3.67437
TRINITY_DN104079_c0_g1	0	0	0	0
TRINITY_DN104094_c0_g1	2.80037	1.03944	3.51555	0
TRINITY_DN104099_c0_g1	0	0	0	0
TRINITY_DN104112_c0_g1	0.0744026	0	0	0.283617
TRINITY_DN104118_c0_g1	2.73964	0.642007	0.638521	0
TRINITY_DN104138_c0_g1	1.20663	0.929473	2.55344	2.05233
TRINITY_DN104141_c0_g1	0.964515	5.72647	0.678388	1.51476
TRINITY_DN104143_c0_g1	0	0	0.865762	0.451784
TRINITY_DN104144_c0_g1	0	0	0	0
TRINITY_DN104148_c0_g1	2.20713	3.25968	4.5728	2.14079
TRINITY_DN104163_c0_g1	0	0	0	0
TRINITY_DN104181_c0_g1	1.57889	1.68291	3.41249	3.3084
TRINITY_DN104188_c0_g1	1.97416	6.23332	6.68692	0.781088
TRINITY_DN104202_c0_g1	0.497299	0.521382	0.41408	0.24079
TRINITY_DN104223_c0_g1	1.81101	7.76735	1.46598	3.33188
TRINITY_DN104224_c0_g1	3.00564	1.7714	1.41698	1.78867
TRINITY_DN104229_c0_g1	0	0	0	0
TRINITY_DN104240_c0_g1	0.378115	0	1.14751	0.615154
TRINITY_DN104252_c0_g1	0	0	0	0
TRINITY_DN104253_c0_g1	4.59158	0.799862	0	0
TRINITY_DN104257_c0_g1	0	0	0	0
TRINITY_DN104268_c0_g1	0	0	0	0
TRINITY_DN104278_c0_g1	1.8961	8.6438	0	7.7933
TRINITY_DN104279_c0_g1	2.08297	2.10873	2.93554	1.57627
TRINITY_DN104285_c0_g1	3.03923	4.41546	4.37036	0.998265
TRINITY_DN104287_c0_g1	0	0	0	0.367224
TRINITY_DN104289_c0_g1	1.13291	15.6619	4.37497	14.0233
TRINITY_DN104296_c0_g1	5.77637	2.23108	0.674358	1.37621
TRINITY_DN104298_c0_g1	0.532262	1.76584	1.74267	0
TRINITY_DN1042_c0_g1	1.94583	5.51697	5.4462	1.69562
TRINITY_DN104308_c0_g1	1.14668	0.448625	0.725482	1.80054
TRINITY_DN104312_c0_g1	0	0	0	0
TRINITY_DN104317_c0_g1	3.15546	2.37093	1.24858	1.02538
TRINITY_DN104318_c0_g1	0.50285	0.701087	6.79079	3.71728
TRINITY_DN10431_c0_g1	2.46712	3.59421	0.734446	6.42784
TRINITY_DN104334_c0_g1	0	0	0	4.48619
TRINITY_DN104357_c0_g1	0	0	0	0
TRINITY_DN104369_c0_g1	0.62955	1.53005	1.27449	2.19612
TRINITY_DN104374_c0_g1	0	0	0	0
TRINITY_DN104379_c0_g1	4.34205	4.28662	2.12204	3.6899
TRINITY_DN104384_c0_g1	0	3.48027	1.13738	2.33635
TRINITY_DN104387_c0_g1	0.378031	0.432043	0.225915	0.391595
TRINITY_DN104389_c0_g1	0.521142	1.39344	1.19896	0.639865
TRINITY_DN10438_c0_g1	1.11989	2.4179	1.25795	1.67863
TRINITY_DN104396_c0_g1	0	0	0	0
TRINITY_DN104405_c0_g1	0.728538	1.61617	3.06161	1.94178
TRINITY_DN104411_c0_g1	4.75551	4.78943	6.70677	7.31976
TRINITY_DN104432_c0_g1	0	0	0	0
TRINITY_DN104435_c0_g1	7.70614	4.19866	6.71377	4.8924
TRINITY_DN104441_c0_g1	0.338073	2.27275	1.0989	0
TRINITY_DN104447_c0_g1	0.295069	0.34585	0.180604	0.0836855
TRINITY_DN104469_c0_g1	0.125653	0	0	0
TRINITY_DN104473_c0_g1	7.16292	5.62667	6.62038	8.24472
TRINITY_DN104481_c0_g1	0	0	0	0
TRINITY_DN104482_c0_g1	0	0	0	0
TRINITY_DN104488_c0_g1	0	0	0	0
TRINITY_DN104491_c0_g1	0	0	0	0
TRINITY_DN104499_c0_g1	4.93057	5.949	2.02249	1.40034
TRINITY_DN1044_c0_g1	0.724411	2.77058	3.68702	1.38079
TRINITY_DN104503_c0_g1	0	0	0	0
TRINITY_DN104505_c0_g1	7.66582	5.19542	5.35125	9.16435
TRINITY_DN104515_c0_g1	1.03122	0.456061	0.636456	0.514751
TRINITY_DN104517_c0_g1	0	0	0	0
TRINITY_DN104519_c0_g1	3.09336	0.697527	3.8756	2.38594
TRINITY_DN104536_c0_g1	0.679888	2.27088	2.23654	0
TRINITY_DN104541_c0_g1	1.49789	2.25324	2.16843	0.420673
TRINITY_DN104542_c0_g1	0	0.514924	1.17117	0
TRINITY_DN104551_c0_g1	3.60645	4.04739	4.55571	5.81781
TRINITY_DN104554_c0_g1	0	0	0	0
TRINITY_DN104563_c0_g1	0.611465	0.397188	0.226737	0.981572
TRINITY_DN104568_c0_g1	0.87241	0.529848	0.4537	0.804897
TRINITY_DN104577_c0_g1	1.14789	18.959	0.627939	16.5899
TRINITY_DN104584_c0_g1	1.06131	0.299385	0.759931	1.68432
TRINITY_DN104606_c0_g1	1.30148	1.03324	2.2919	0.832479
TRINITY_DN104610_c0_g1	6.28324	18.3378	5.4421	4.57179
TRINITY_DN10461_c0_g1	2.00655	1.02026	2.21732	0.343773
TRINITY_DN104636_c0_g1	0	0	0	0
TRINITY_DN10463_c0_g1	2.03141	1.45903	1.81107	2.3128
TRINITY_DN104644_c0_g1	1.56954	2.6951	9.27174	5.88615
TRINITY_DN104656_c0_g1	0	0	0	0
TRINITY_DN104659_c0_g1	3.34319	4.59182	1.51759	7.66308
TRINITY_DN104660_c0_g1	1.94233	0.364559	1.29412	0.242435
TRINITY_DN104666_c0_g1	0	0	0	0
TRINITY_DN104670_c0_g1	3.40954	5.34284	0.512541	3.60572
TRINITY_DN104673_c0_g1	0	0	0	0
TRINITY_DN104674_c0_g1	1.58074	2.64211	1.31365	4.79834
TRINITY_DN104676_c0_g1	0	0	0	0
TRINITY_DN104679_c0_g1	2.07941	3.6263	0.531129	2.03936
TRINITY_DN104683_c0_g1	0.451692	0	0.764012	0.434952
TRINITY_DN104687_c0_g1	0	0	0	0
TRINITY_DN104709_c0_g1	0	0	0	0
TRINITY_DN104723_c0_g1	6.05928	6.19521	7.89164	14.2479
TRINITY_DN104740_c0_g1	0.824371	0.626017	0.306854	0.408286
TRINITY_DN104745_c0_g1	4.25142	1.99855	1.36808	1.54811
TRINITY_DN104749_c0_g1	3.23525	7.34793	3.83379	1.17783
TRINITY_DN104755_c0_g1	0	0	0	0
TRINITY_DN104760_c0_g1	0	0	0	0
TRINITY_DN104779_c0_g1	0	0	0	0
TRINITY_DN104781_c0_g1	1.62619	4.99215	1.52937	2.69263
TRINITY_DN104786_c0_g1	1.23659	1.10327	1.46032	2.07723
TRINITY_DN104808_c0_g1	0.0949276	2.03806	0.56246	1.472
TRINITY_DN104809_c0_g1	0	0	0	0
TRINITY_DN104811_c0_g1	0.825482	1.16045	0.355509	0
TRINITY_DN104817_c0_g1	1.18892	1.02112	1.08313	0.815571
TRINITY_DN104819_c0_g1	0	0	0	0
TRINITY_DN104835_c0_g1	0	0	0	0
TRINITY_DN104841_c0_g1	0	0	0	0
TRINITY_DN104853_c0_g1	0.321335	0.114911	0	0.343773
TRINITY_DN104855_c0_g1	0	0	0	0
TRINITY_DN104870_c0_g1	0	0	0	0
TRINITY_DN104872_c0_g1	0.358361	0	0.696663	0
TRINITY_DN104876_c0_g1	11.8841	3.41393	9.42673	4.38171
TRINITY_DN104893_c0_g1	0	0	0	0
TRINITY_DN10489_c0_g1	1.26581	0.279087	2.4933	7.64887
TRINITY_DN104902_c0_g1	0.789238	0.813426	0.51013	0.237487
TRINITY_DN104908_c0_g1	1.34998	1.48267	2.55656	0.819468
TRINITY_DN104912_c0_g1	8.39088	6.45593	2.45851	1.0103
TRINITY_DN10491_c0_g1	1.19069	1.40355	0.241797	0.606893
TRINITY_DN104920_c0_g1	4.36213	3.34333	0.19457	2.06321
TRINITY_DN104925_c0_g1	0	0	0	0
TRINITY_DN104930_c0_g1	2.27751	0	2.275	1.78029
TRINITY_DN104939_c0_g1	0.573182	0.842026	0.185139	0.868642
TRINITY_DN104957_c0_g1	16.9112	22.7802	26.4585	23.6698
TRINITY_DN104958_c0_g1	0	0	0	0
TRINITY_DN104968_c0_g1	0.78947	0.574815	3.10595	0.64169
TRINITY_DN104990_c0_g1	1.28278	1.34831	0.884198	2.07276
TRINITY_DN104992_c0_g1	2.16094	0.523349	0	0
TRINITY_DN10499_c0_g1	2.60801	4.61107	10.3585	1.40356
TRINITY_DN105007_c0_g1	0.345331	0.766263	0.410811	0.477447
TRINITY_DN105008_c0_g1	0	0	0	0
TRINITY_DN105017_c0_g1	7.5553	3.69436	0.208475	0.604554
TRINITY_DN105019_c0_g1	0	0	0	0
TRINITY_DN105048_c0_g1	0.587945	0.795926	0.177315	1.05738
TRINITY_DN105053_c0_g1	0.787523	2.22573	1.44717	0.747824
TRINITY_DN105070_c0_g1	1.12345	0.788128	1.4273	1.29427
TRINITY_DN105079_c0_g1	0	0	0	0
TRINITY_DN105102_c0_g1	1.07011	1.11973	0.92722	0.198737
TRINITY_DN105105_c0_g1	1.11929	0	1.44636	9.17822
TRINITY_DN105110_c0_g1	1.05053	0.972965	0.987632	0.918133
TRINITY_DN105119_c0_g1	1.91447	5.22361	0.942893	4.3233
TRINITY_DN105122_c0_g1	0	0	0	0
TRINITY_DN105130_c0_g1	0	0	0	0
TRINITY_DN105133_c0_g1	0	0	0	0
TRINITY_DN105136_c0_g1	0	0	0	0
TRINITY_DN105144_c0_g1	1.29436	0.504351	0.387552	1.74697
TRINITY_DN105146_c0_g1	0	0	0	0
TRINITY_DN105151_c0_g1	10.0042	5.22096	14.0688	3.50537
TRINITY_DN105170_c0_g1	7.34847	4.77505	2.1728	3.90941
TRINITY_DN105179_c0_g1	0	0	0	0
TRINITY_DN105180_c0_g1	0.609991	1.0863	2.7754	0.31049
TRINITY_DN105185_c0_g1	2.55851	4.8523	1.17568	6.66161
TRINITY_DN105188_c0_g1	0	0	0	0
TRINITY_DN105191_c0_g1	3.18224	1.20923	0.876581	0
TRINITY_DN105209_c0_g1	2.09348	1.64218	4.0363	4.62813
TRINITY_DN105210_c0_g1	3.38039	3.96923	1.02944	3.37158
TRINITY_DN105230_c0_g1	0.649194	0.0928836	0.546858	0.675677
TRINITY_DN105236_c0_g1	6.82114	0.708984	5.36234	1.36592
TRINITY_DN105238_c0_g1	0	0	6.06435	3.75142
TRINITY_DN10523_c0_g1	0	0	0	0
TRINITY_DN105240_c0_g1	1.66339	0.178036	1.15701	0.666589
TRINITY_DN105241_c0_g1	1.1529	1.16691	0.941071	0.257958
TRINITY_DN105249_c0_g1	1.63658	0.93481	0.186368	0
TRINITY_DN10524_c0_g1	0.600273	0.912111	0.34843	0
TRINITY_DN105251_c0_g1	7.71955	0.675294	0.928657	0
TRINITY_DN105261_c0_g1	0	0	0	0
TRINITY_DN105268_c0_g1	0.697534	0.638249	0.650981	0.293819
TRINITY_DN105270_c0_g1	1.99463	0.821016	0.781246	0.978538
TRINITY_DN105271_c0_g1	4.64354	6.15602	3.9573	7.55113
TRINITY_DN105278_c0_g1	0.0940153	0.240479	0.545144	0.1307
TRINITY_DN105288_c0_g1	1.69658	0.77202	3.32412	4.36133
TRINITY_DN105289_c0_g1	0	0	0	0
TRINITY_DN105290_c0_g1	1.62213	1.17286	1.04397	1.0031
TRINITY_DN105296_c0_g1	0.310124	0.255187	0	1.05264
TRINITY_DN10529_c0_g1	1.65456	2.92187	1.89794	2.68806
TRINITY_DN105302_c0_g1	0	0	0	0
TRINITY_DN105309_c0_g1	1.9186	1.07375	0	0.501883
TRINITY_DN105336_c0_g1	1.43852	0.590955	0.579187	0.15909
TRINITY_DN105339_c0_g1	1.72373	1.95585	0	0
TRINITY_DN10533_c0_g1	1.48007	1.40395	0.976046	3.08221
TRINITY_DN105342_c0_g1	2.24724	1.15384	0	1.59378
TRINITY_DN105343_c0_g1	0	0	0	0
TRINITY_DN105353_c0_g1	0	0	0	0
TRINITY_DN105360_c0_g1	0	0	0	0
TRINITY_DN105366_c0_g1	1.29293	0.620488	0.3448	0.681345
TRINITY_DN105374_c0_g1	5.09279	2.59381	1.90381	1.16126
TRINITY_DN105381_c0_g1	0	0	0	0
TRINITY_DN105384_c0_g1	0	0	0	0
TRINITY_DN105386_c0_g1	0	0	0	0
TRINITY_DN105400_c0_g1	0.140024	0	0.577896	0.128154
TRINITY_DN105404_c0_g1	4.7326	6.77075	8.55208	5.16041
TRINITY_DN10540_c0_g1	5.63019	6.22114	18.5677	4.97707
TRINITY_DN105415_c0_g1	4.55753	4.22192	14.6409	0.866986
TRINITY_DN105416_c0_g1	1.56992	4.51084	0.927689	0.807519
TRINITY_DN105431_c0_g1	1.85103	1.08867	2.64451	0
TRINITY_DN105444_c0_g1	1.1666	1.37194	1.06091	2.36323
TRINITY_DN105445_c0_g1	0	0	0	0
TRINITY_DN105448_c0_g1	2.40711	1.58624	3.41503	0.950834
TRINITY_DN105449_c0_g1	2.85758	1.59751	1.94536	0
TRINITY_DN105465_c0_g1	3.27057	1.76115	1.0564	0.864972
TRINITY_DN105472_c0_g1	0	0	0	0
TRINITY_DN105474_c0_g1	0.552404	0.248135	2.71285	0.134861
TRINITY_DN105482_c0_g1	0	0	0	0
TRINITY_DN105487_c0_g1	0.798327	1.373	1.95817	2.84092
TRINITY_DN1054_c0_g1	2.40543	2.07832	1.76662	4.20356
TRINITY_DN105501_c0_g1	0	6.37226	0	7.54822
TRINITY_DN105513_c0_g1	0.434776	0.673388	1.32442	0.678055
TRINITY_DN105518_c0_g1	2.17583	2.47589	1.69102	2.02134
TRINITY_DN105532_c0_g1	0.662456	1.24744	0.553695	0.496419
TRINITY_DN105536_c0_g1	0.620373	1.5676	0.844022	2.12847
TRINITY_DN105541_c0_g1	1.06005	1.81041	3.38758	1.09382
TRINITY_DN105543_c0_g1	0.967879	6.32994	1.88507	0
TRINITY_DN105546_c0_g1	0	0	0	0
TRINITY_DN105554_c0_g1	2.74275	3.0444	2.89262	2.33158
TRINITY_DN105565_c0_g1	0	1.2601	0	0.456574
TRINITY_DN105580_c0_g1	0.750193	0.162415	1.04549	0.866362
TRINITY_DN105595_c0_g1	0.990796	0.802184	2.22136	0.937904
TRINITY_DN1055_c0_g1	3.12461	1.60518	0.864641	0.810612
TRINITY_DN105604_c0_g1	3.14476	0	7.98183	2.33409
TRINITY_DN105616_c0_g1	1.71855	3.03114	1.67633	5.27133
TRINITY_DN105620_c0_g1	5.9342	11.7191	18.3309	8.37799
TRINITY_DN105622_c0_g1	0.348402	1.20747	0	0
TRINITY_DN105637_c0_g1	0.912221	1.30218	1.00762	1.35955
TRINITY_DN105649_c0_g1	0	0	0	0
TRINITY_DN105651_c0_g1	0	0	0	0
TRINITY_DN105653_c0_g1	0	0	0	0
TRINITY_DN105658_c0_g1	0	0	5.12426	13.0202
TRINITY_DN105669_c0_g1	1.88714	5.75354	0	3.72044
TRINITY_DN105670_c0_g1	1.6324	2.62614	0.550865	0.959332
TRINITY_DN105674_c0_g1	2.73974	1.68063	0.600196	2.37122
TRINITY_DN105685_c0_g1	3.45289	1.17051	3.07525	5.02043
TRINITY_DN105688_c0_g1	4.49139	4.03696	5.55631	2.50465
TRINITY_DN105690_c0_g1	0.0653634	0.206745	1.19521	0.0749102
TRINITY_DN105706_c0_g1	0.491818	0	1.66982	0
TRINITY_DN105707_c0_g1	0	0	1.53186	0.400511
TRINITY_DN105709_c0_g1	1.14294	2.01843	0.303613	0
TRINITY_DN105712_c0_g1	0.695216	0.396494	0.722047	0.394138
TRINITY_DN105719_c0_g1	0	0	0	0
TRINITY_DN105731_c0_g1	0.961717	0.477541	0.448873	2.49812
TRINITY_DN105733_c0_g1	0.487902	0	0	0
TRINITY_DN105743_c0_g1	2.08556	0.577227	3.36855	1.22146
TRINITY_DN105747_c0_g1	0	0	0	15.7457
TRINITY_DN105750_c0_g1	0	0	0	0
TRINITY_DN105767_c0_g1	4.09358	4.754	4.96415	1.13403
TRINITY_DN105770_c0_g1	0.786895	0.31626	0.193776	0
TRINITY_DN105771_c0_g1	4.70493	8.08214	1.85731	0.823753
TRINITY_DN105787_c0_g1	2.72965	1.7877	0	0
TRINITY_DN105796_c0_g1	0	0	0	0
TRINITY_DN105799_c0_g1	1.38554	2.43302	5.56053	2.15915
TRINITY_DN105805_c0_g1	0.811241	0.87487	1.69861	0.260203
TRINITY_DN105807_c0_g1	0	0	0	0
TRINITY_DN105811_c0_g1	0	0	0	0
TRINITY_DN105826_c0_g1	1.14492	1.68263	1.35512	0.503256
TRINITY_DN105827_c0_g1	4.29436	9.74772	0	2.81629
TRINITY_DN105835_c0_g1	0.151208	2.9331	0	0.918732
TRINITY_DN105836_c0_g1	0	0	0	0
TRINITY_DN105837_c0_g1	1.09386	1.18086	2.68421	2.15427
TRINITY_DN105838_c0_g1	0	0	0	0
TRINITY_DN105844_c0_g1	0.322559	0.843492	1.06576	1.73461
TRINITY_DN105854_c0_g1	3.06682	2.75959	5.07122	3.13696
TRINITY_DN105859_c0_g1	0.400053	0.259832	0	2.08565
TRINITY_DN105867_c0_g1	1.27094	1.60721	0.84987	2.19242
TRINITY_DN105868_c0_g1	0.56564	1.68102	2.56638	1.73604
TRINITY_DN105880_c0_g1	3.48364	4.18646	8.80396	4.94584
TRINITY_DN105881_c0_g1	0	0	0	0
TRINITY_DN105883_c0_g1	0.116966	0.267748	0	0
TRINITY_DN105891_c0_g1	0	0	0	0
TRINITY_DN105905_c0_g1	0.602177	0.26454	0.648347	0.106172
TRINITY_DN105916_c0_g1	7.80366	2.01672	5.53833	3.79002
TRINITY_DN105920_c0_g1	0	0.21766	0.621261	0.330649
TRINITY_DN105923_c0_g1	5.79161	4.13143	5.48239	1.35212
TRINITY_DN105936_c0_g1	2.29415	4.72369	0.697976	1.14299
TRINITY_DN105938_c0_g1	0.59311	1.54438	0.286243	3.98622
TRINITY_DN105941_c0_g1	0.356119	1.55694	5.33822	10.5658
TRINITY_DN105944_c0_g1	3.31524	5.39257	5.84701	4.561
TRINITY_DN105953_c0_g1	0.605291	0.19145	1.6254	0.67651
TRINITY_DN105956_c0_g1	0	0	0	0
TRINITY_DN105970_c0_g1	0.576016	0.304159	0.579892	0
TRINITY_DN105973_c0_g1	4.91539	1.88182	1.60344	1.27794
TRINITY_DN105980_c0_g1	2.05212	8.69207	6.39713	10.0049
TRINITY_DN105993_c0_g1	1.45287	1.64318	0.390129	1.06851
TRINITY_DN105996_c0_g1	1.11547	0.54742	1.73589	1.37042
TRINITY_DN105998_c0_g1	0	0	0	0
TRINITY_DN106004_c0_g1	0.46277	1.41178	1.20602	1.4585
TRINITY_DN106023_c0_g1	0	0	0	0
TRINITY_DN106042_c0_g1	1.078	1.81152	1.91671	0.496312
TRINITY_DN106047_c0_g1	7.193	2.96214	6.30463	2.90333
TRINITY_DN106056_c0_g1	2.66349	1.46623	5.70374	2.61123
TRINITY_DN106059_c0_g1	0.208943	1.90016	0	0
TRINITY_DN106072_c0_g1	0.769367	1.1417	0.250115	0.305341
TRINITY_DN106073_c0_g1	0	0	0	0
TRINITY_DN106077_c0_g1	5.27907	3.50191	0.269629	0.535858
TRINITY_DN106081_c0_g1	0.417652	0.428981	0.359102	0.466488
TRINITY_DN106094_c0_g1	9.28805	7.18144	4.88811	3.30482
TRINITY_DN106098_c0_g1	0	0	0	0
TRINITY_DN10609_c0_g1	0	0	0	0
TRINITY_DN106101_c0_g1	0	0	0	0
TRINITY_DN106113_c0_g1	0	0	0	0
TRINITY_DN106129_c0_g1	0.611022	0.901911	1.26311	1.07309
TRINITY_DN106141_c0_g1	4.38713	1.99451	0.951666	2.48163
TRINITY_DN106144_c0_g1	0.709457	2.05159	0.689418	0.30577
TRINITY_DN106155_c0_g1	3.72765	1.97718	0.865762	0.924156
TRINITY_DN106158_c0_g1	0	0	0	0
TRINITY_DN106159_c0_g1	0	0	0	0
TRINITY_DN106187_c0_g1	0	0	0	0
TRINITY_DN10619_c0_g1	0.347667	0	0	0.533401
TRINITY_DN106203_c0_g1	1.6053	0.0983903	0.361709	0.518292
TRINITY_DN106210_c0_g1	0	0	0	0
TRINITY_DN106221_c0_g1	5.49896	4.88598	0.492112	0.211814
TRINITY_DN106241_c0_g1	2.21564	1.41486	0.24623	0.312241
TRINITY_DN106247_c0_g1	0	0	0	0
TRINITY_DN106251_c0_g1	1.88403	1.83441	0.538424	0.747011
TRINITY_DN106252_c0_g1	3.32706	1.34948	7.70659	0.701929
TRINITY_DN106256_c0_g1	2.75059	2.63235	1.58448	1.67284
TRINITY_DN106257_c0_g1	0	0	0	0
TRINITY_DN106261_c0_g1	0	0	0	0
TRINITY_DN106288_c0_g1	3.83179	1.43778	3.0423	0.279815
TRINITY_DN10628_c0_g1	15.8666	16.2763	14.0223	18.4763
TRINITY_DN106292_c0_g1	0.383084	0.165874	7.4783	2.23479
TRINITY_DN106297_c0_g1	0	0	0	0
TRINITY_DN106305_c0_g1	1.75723	7.23473	0.57458	3.17196
TRINITY_DN106306_c0_g1	1.66446	1.72761	1.11705	1.20958
TRINITY_DN106310_c0_g1	0.53332	1.68088	1.41442	2.18054
TRINITY_DN106313_c0_g1	2.91385	1.84331	3.68882	20.1468
TRINITY_DN106316_c0_g1	0.336608	1.03062	0.660017	0.218617
TRINITY_DN106318_c0_g1	0.0770133	0.162396	0.398007	0
TRINITY_DN106338_c0_g1	0	0	0	0
TRINITY_DN106344_c0_g1	1.53215	3.04044	1.64988	2.65143
TRINITY_DN10635_c0_g1	5.72484	1.07243	1.96705	1.12218
TRINITY_DN1063_c0_g1	0	0	0	0
TRINITY_DN106405_c0_g1	0	0	0	1.82083
TRINITY_DN106420_c0_g1	1.48503	0.942395	1.48777	0.502999
TRINITY_DN106424_c0_g1	0.355865	0.374529	0.229478	0.101778
TRINITY_DN106433_c0_g1	0.506978	0.329279	0.619023	0.635019
TRINITY_DN106450_c0_g1	1.41628	0.390365	1.74398	0.515659
TRINITY_DN106454_c0_g1	0.621544	0	0.580283	0
TRINITY_DN106458_c0_g1	0	0	0	0
TRINITY_DN106467_c0_g1	6.49119	3.57637	3.71601	2.3337
TRINITY_DN106474_c0_g1	0.367718	0.481565	0.593867	0.536479
TRINITY_DN106482_c0_g1	0.662664	0	0.573739	0.339285
TRINITY_DN106492_c0_g1	0	0	0	0
TRINITY_DN106501_c0_g1	0.455277	0.804005	0	1.59924
TRINITY_DN106510_c0_g1	1.42469	0	1.62209	1.8208
TRINITY_DN106522_c0_g1	0.729395	1.94854	1.0777	1.22558
TRINITY_DN106523_c0_g1	0	0	0	0
TRINITY_DN10653_c0_g1	3.04694	1.60577	2.64107	2.02389
TRINITY_DN106549_c0_g1	1.46683	0.129028	2.52912	0.960185
TRINITY_DN106552_c0_g1	0.706787	1.56748	3.65269	3.24007
TRINITY_DN106565_c0_g1	1.20365	0.94434	0.787867	0.855929
TRINITY_DN106567_c0_g1	0.307857	0.47147	1.76876	3.24137
TRINITY_DN106583_c0_g1	0.581409	2.74184	0	0
TRINITY_DN10658_c0_g1	0.876961	1.13916	9.06406	6.80522
TRINITY_DN106593_c0_g1	0	0	0	0
TRINITY_DN10659_c0_g1	2.24596	3.37588	1.65441	1.8273
TRINITY_DN10660_c0_g1	0	3.48591	3.90958	0
TRINITY_DN106611_c0_g1	0.228235	0.284387	0.249054	1.03798
TRINITY_DN106615_c0_g1	0	0.148845	0	0
TRINITY_DN106628_c0_g1	0	0	0	0
TRINITY_DN106634_c0_g1	0.256764	0.32472	4.99352	5.86221
TRINITY_DN106640_c0_g1	3.25556	7.58259	1.24775	2.12521
TRINITY_DN106643_c0_g1	0	0	0	0
TRINITY_DN106646_c0_g1	3.07987	2.51991	1.41105	0.785518
TRINITY_DN106658_c0_g1	0	0	0	0
TRINITY_DN106659_c0_g1	0	0	0	0
TRINITY_DN106668_c0_g1	3.60201	1.6966	2.2013	1.6896
TRINITY_DN106670_c0_g1	3.30272	4.36727	2.83401	2.50414
TRINITY_DN106679_c0_g1	1.70847	0	1.65596	0
TRINITY_DN106689_c0_g1	2.92413	2.01275	4.15073	1.56694
TRINITY_DN106696_c0_g1	4.9574	5.88707	3.9966	0
TRINITY_DN106697_c0_g1	0	0	0	0
TRINITY_DN106712_c0_g1	0	0	0	0
TRINITY_DN106715_c0_g1	0.533011	0.281298	2.41296	0.30577
TRINITY_DN106739_c0_g1	0.947393	0.80144	1.17272	1.30516
TRINITY_DN106740_c0_g1	2.63679	2.79968	6.94506	2.1194
TRINITY_DN106741_c0_g1	1.20148	1.24915	0.248504	1.1513
TRINITY_DN106749_c0_g1	0.840084	0.869196	0.797066	0.643303
TRINITY_DN106752_c0_g1	0.562886	4.68148	0.258656	1.35817
TRINITY_DN106758_c0_g1	0	0	0	0
TRINITY_DN106760_c0_g1	1.22738	1.45801	3.54389	1.36406
TRINITY_DN106762_c0_g1	5.00245	5.02857	0.994442	3.52843
TRINITY_DN106764_c0_g1	0.824226	0.116225	0	0.419761
TRINITY_DN106776_c0_g1	1.87043	2.14013	2.34458	2.95852
TRINITY_DN106798_c0_g1	2.59308	6.31188	1.3305	0.753062
TRINITY_DN106800_c0_g1	0	0	0	0.439488
TRINITY_DN106808_c0_g1	0.921902	0.642671	1.62921	0.325429
TRINITY_DN106814_c0_g1	2.4989	0	0	0
TRINITY_DN106816_c0_g1	18.3575	20.6863	2.80182	11.9632
TRINITY_DN106822_c0_g1	0	0	0	0
TRINITY_DN106838_c0_g1	0	0	0	0
TRINITY_DN106846_c0_g1	0.839354	3.09736	6.51582	0
TRINITY_DN106850_c0_g1	0.792321	1.99826	1.36491	0
TRINITY_DN106855_c0_g1	0.495709	0.851035	4.59155	2.90228
TRINITY_DN106858_c0_g1	0	0	0	0
TRINITY_DN106860_c0_g1	0.21845	0.988829	0	0
TRINITY_DN106886_c0_g1	0.181392	0	0.411289	0.519912
TRINITY_DN106890_c0_g1	0	0	20.4251	0.170971
TRINITY_DN106896_c0_g1	2.32931	10.0358	53.3752	0.418079
TRINITY_DN106906_c0_g1	0.662244	0.222121	2.14367	0.218386
TRINITY_DN106915_c0_g1	0.72967	2.01834	0.453189	1.66378
TRINITY_DN106916_c0_g1	0.246354	1.10265	0.675608	1.62869
TRINITY_DN106919_c0_g1	0.616925	0.144927	0.209653	0.270962
TRINITY_DN106921_c0_g1	0.223127	0.369166	1.06486	1.96714
TRINITY_DN106931_c0_g1	0.376529	0.481519	3.41903	5.12429
TRINITY_DN106945_c0_g1	9.34726	2.21612	2.13118	3.69808
TRINITY_DN106951_c0_g1	0	0	0	0
TRINITY_DN106963_c0_g1	0.743785	0.190428	0.452581	0
TRINITY_DN106964_c0_g1	0.521514	4.12319	0.344561	0.567029
TRINITY_DN106967_c0_g1	0	0	0	0
TRINITY_DN106976_c0_g1	2.12528	1.93007	0.540993	2.92909
TRINITY_DN10697_c0_g1	5.30765	6.88323	7.12944	11.6117
TRINITY_DN106981_c0_g1	1.2393	0.664706	1.1927	2.01587
TRINITY_DN106984_c0_g1	0.919014	3.18237	0.539558	3.54107
TRINITY_DN106986_c0_g1	0.786278	0.483199	1.06866	1.3543
TRINITY_DN107014_c0_g1	0.385632	0.529344	19.2633	2.1245
TRINITY_DN107017_c0_g1	2.6366	1.18166	0.859899	1.16465
TRINITY_DN107025_c0_g1	1.97669	1.58026	1.86071	2.37053
TRINITY_DN107029_c0_g1	0.42182	0.44474	0.272497	0.446237
TRINITY_DN107032_c0_g1	0	0	0	0
TRINITY_DN107041_c0_g1	0	0	0	0
TRINITY_DN107052_c0_g1	1.01703	0	0	0
TRINITY_DN10705_c0_g1	8.02196	2.64288	3.51837	4.34032
TRINITY_DN107072_c0_g1	0	0	0	0
TRINITY_DN107074_c0_g1	0.912216	1.23041	0.92395	0.0744684
TRINITY_DN107078_c0_g1	0	0	0	0
TRINITY_DN107099_c0_g1	0.100555	0.742129	0	0.345724
TRINITY_DN107110_c0_g1	0	0.312516	2.66738	5.68901
TRINITY_DN107116_c0_g1	0.474422	2.51897	0.336505	8.66649
TRINITY_DN107119_c0_g1	1.5455	1.9331	1.54521	0.444228
TRINITY_DN107125_c0_g1	4.46468	1.38845	1.01704	2.6498
TRINITY_DN107129_c0_g1	0	0	0	0
TRINITY_DN10712_c0_g1	7.29326	3.71599	5.29463	1.84366
TRINITY_DN107133_c0_g1	0	0	0	0
TRINITY_DN107135_c0_g1	0	0.493579	0	0
TRINITY_DN107138_c0_g1	1.0909	2.24358	0.425401	0.748928
TRINITY_DN107141_c0_g1	0.182727	13.9397	0	1.08872
TRINITY_DN107143_c0_g1	5.71801	2.07754	1.62776	1.33272
TRINITY_DN107145_c0_g1	0.615039	0.255187	0.312712	0.647236
TRINITY_DN107151_c0_g1	0	0	0	16.9595
TRINITY_DN107156_c0_g1	2.95911	2.44669	1.7692	0.946175
TRINITY_DN107159_c0_g1	2.49817	2.55747	2.12703	10.4359
TRINITY_DN107160_c0_g1	1.73592	0.407917	0.451017	1.02417
TRINITY_DN107176_c0_g1	1.39763	0.278177	1.31042	6.30735
TRINITY_DN107187_c0_g1	2.72724	0.580223	2.67845	2.7411
TRINITY_DN107196_c0_g1	2.97974	2.11433	1.95101	0.879196
TRINITY_DN107200_c0_g1	1.81852	3.59601	2.98928	2.03768
TRINITY_DN107204_c0_g1	0	0	0	0
TRINITY_DN107218_c0_g1	8.05273	1.32169	3.12342	3.31669
TRINITY_DN107219_c0_g1	0	0	0	0
TRINITY_DN107221_c0_g1	1.76837	0.566749	3.45033	0.205351
TRINITY_DN107222_c0_g1	0	0	0	0
TRINITY_DN107224_c0_g1	1.06268	1.16181	0.834708	0.356969
TRINITY_DN107229_c0_g1	3.74513	2.20779	3.80093	3.05491
TRINITY_DN107237_c0_g1	0	0	0	0
TRINITY_DN107244_c0_g1	0	0	0	0
TRINITY_DN107246_c0_g1	2.32231	2.34504	1.30451	1.09297
TRINITY_DN107251_c0_g1	2.74233	0	3.78475	0
TRINITY_DN107258_c0_g1	0.230663	0	0.298018	1.32176
TRINITY_DN107282_c0_g1	0	0	0	0
TRINITY_DN107285_c0_g1	1.53524	1.57842	1.08277	0.945105
TRINITY_DN10728_c0_g1	25.1241	31.5453	40.2478	35.5913
TRINITY_DN107290_c0_g1	0.858757	2.71022	0.47658	0.392143
TRINITY_DN107314_c0_g1	7.68115	5.40658	11.6296	4.00451
TRINITY_DN107322_c0_g1	3.80298	403.989	4.17277	287.998
TRINITY_DN107334_c0_g1	0.874779	1.00822	1.42116	0.103871
TRINITY_DN107337_c0_g1	0	0	0	0
TRINITY_DN10733_c0_g1	0.986464	0.905728	3.02761	0.710913
TRINITY_DN107340_c0_g1	0	0	0	0
TRINITY_DN107347_c0_g1	1.63948	1.80726	0.73713	0.841566
TRINITY_DN107349_c0_g1	0.919007	3.30131	0.766147	2.25887
TRINITY_DN107362_c0_g1	5.95181	7.79626	2.4173	0.536059
TRINITY_DN107364_c0_g1	1.90375	2.52589	0.56516	0.949971
TRINITY_DN107370_c0_g1	5.09602	0	13.2451	2.12781
TRINITY_DN107382_c0_g1	0	0	0	0
TRINITY_DN107383_c0_g1	0	0.186062	5.23286	0
TRINITY_DN107390_c0_g1	0	0	0	0
TRINITY_DN107395_c0_g1	0.347667	0.786867	0.898375	1.28567
TRINITY_DN107397_c0_g1	0	0	0	0
TRINITY_DN107405_c0_g1	0	0	0	0
TRINITY_DN107416_c0_g1	1.68561	2.08858	2.01167	4.06776
TRINITY_DN107420_c0_g1	0	0	0	0
TRINITY_DN107422_c0_g1	0	0	0	0
TRINITY_DN107442_c0_g1	0	0	0	0
TRINITY_DN107450_c0_g1	1.18977	2.65668	0.380009	7.43061
TRINITY_DN107451_c0_g1	0	0	0	0
TRINITY_DN107457_c0_g1	0.699824	0.965628	4.41865	1.14057
TRINITY_DN107461_c0_g1	0	0	0	0.949383
TRINITY_DN107464_c0_g1	0.722742	0	0.36572	0.324407
TRINITY_DN107467_c0_g1	0	0	0	0
TRINITY_DN107469_c0_g1	0	0	0	0
TRINITY_DN107473_c0_g1	0	0	0	0
TRINITY_DN107481_c0_g1	1.60558	0	4.34469	0.229683
TRINITY_DN107491_c0_g1	0	0	0	0
TRINITY_DN107495_c0_g1	1.38733	0.715584	4.13723	1.67157
TRINITY_DN10749_c0_g1	1.44187	1.11597	1.54308	0.569374
TRINITY_DN107510_c0_g1	0	0	0	0
TRINITY_DN107514_c0_g1	5.68365	0.540425	6.59024	6.87407
TRINITY_DN107516_c0_g1	1.79797	1.62605	3.30656	0.686858
TRINITY_DN107533_c0_g1	7.52769	15.4115	3.48988	3.09565
TRINITY_DN107544_c0_g1	1.79473	1.90381	6.37006	0.959278
TRINITY_DN107553_c0_g1	6.68443	4.07695	3.37196	1.65563
TRINITY_DN107556_c0_g1	0	0	0	0
TRINITY_DN107558_c0_g1	3.81633	3.34099	1.2753	1.54921
TRINITY_DN107564_c0_g1	0	0	0	0
TRINITY_DN107597_c0_g1	0.442734	0	2.81443	0.507398
TRINITY_DN107622_c0_g1	0.855819	0.580581	1.03517	0.360095
TRINITY_DN107626_c0_g1	1.21127	1.55133	2.96759	1.31562
TRINITY_DN107637_c0_g1	0.4783	0.630361	0.308983	1.46526
TRINITY_DN107644_c0_g1	2.12726	1.19864	2.01728	1.47807
TRINITY_DN107658_c0_g1	2.51756	2.93597	0.931448	1.99808
TRINITY_DN10766_c0_g1	4.24229	3.47558	4.3341	8.14657
TRINITY_DN107695_c0_g1	44.2355	72.7248	50.3359	108.457
TRINITY_DN107697_c0_g1	3.41706	0.802763	2.01543	1.89536
TRINITY_DN107701_c0_g1	0.981569	0.989345	1.8171	16.8636
TRINITY_DN107706_c0_g1	0.989692	2.19603	1.48661	2.17486
TRINITY_DN107723_c0_g1	6.15217	4.61287	4.58762	3.78675
TRINITY_DN107742_c0_g1	0	0	0	0
TRINITY_DN107746_c0_g1	3.26835	2.55701	4.36163	4.60067
TRINITY_DN107754_c0_g1	0	0	0	0
TRINITY_DN107754_c1_g1	0	0	0	0
TRINITY_DN107762_c0_g1	10.9423	3.5606	13.6567	9.42736
TRINITY_DN107768_c0_g1	0.571587	0.124068	2.79879	0.299898
TRINITY_DN10777_c0_g1	1.39706	2.77673	3.61473	4.59743
TRINITY_DN107784_c0_g1	1.23152	1.94465	0.267841	0
TRINITY_DN107787_c0_g1	4.63538	4.86898	6.87971	6.54212
TRINITY_DN107795_c0_g1	0	0	0	0
TRINITY_DN1077_c0_g1	7.27094	1.68301	41.5905	6.29328
TRINITY_DN107807_c0_g1	0.497285	0	1.82156	1.74342
TRINITY_DN107816_c0_g1	0.345745	0.496698	0.357556	0.478183
TRINITY_DN107818_c0_g1	2.97875	1.9848	4.70474	0.857938
TRINITY_DN107831_c0_g1	2.69277	9.40676	9.43859	5.85905
TRINITY_DN107841_c0_g1	0	0	0	0
TRINITY_DN107849_c0_g1	1.40487	3.09273	1.29496	1.44384
TRINITY_DN107859_c0_g1	2.06424	4.39702	0.746381	0.237585
TRINITY_DN10787_c0_g1	8.19491	9.35095	8.69837	14.7697
TRINITY_DN107880_c0_g1	0	0	0	0
TRINITY_DN107885_c0_g1	13.361	13.6936	26.8125	19.3177
TRINITY_DN107886_c0_g1	0.553284	0.477348	1.23553	1.692
TRINITY_DN107908_c0_g1	0.888273	2.09901	0	0
TRINITY_DN107910_c0_g1	0.706319	0.928439	2.64004	0.889973
TRINITY_DN107915_c0_g1	5.38771	3.37984	0	0
TRINITY_DN107923_c0_g1	0.431447	0.295171	2.51709	5.56704
TRINITY_DN107932_c0_g1	3.74203	4.23319	1.82859	3.70726
TRINITY_DN107943_c0_g1	3.73158	2.2882	2.54188	3.73469
TRINITY_DN107956_c0_g1	0.508114	0.922064	0.325581	0.865994
TRINITY_DN107964_c0_g1	0.912221	2.89995	0.72604	1.17118
TRINITY_DN107965_c0_g1	0.316815	1.23231	1.86885	0.697849
TRINITY_DN107966_c0_g1	2.31778	1.86751	3.05145	3.81846
TRINITY_DN107971_c0_g1	0	0.574249	0	0
TRINITY_DN107975_c0_g1	0	0	0	0
TRINITY_DN10797_c0_g1	0.50093	1.07988	0	0.449614
TRINITY_DN107_c0_g1	1.66565	2.74893	0.576441	0.781453
TRINITY_DN108022_c0_g1	1.90832	1.27698	1.4028	0.548877
TRINITY_DN108025_c0_g1	1.04583	2.01049	1.68902	0
TRINITY_DN10802_c0_g1	1.6788	1.15646	1.25818	1.18241
TRINITY_DN108035_c0_g1	2.14381	1.47447	3.21932	1.5163
TRINITY_DN108040_c0_g1	0.557565	1.53468	0.353781	4.60044
TRINITY_DN108044_c0_g1	0.622843	0.611871	1.53207	0.140053
TRINITY_DN108049_c0_g1	5.56328	3.11672	1.51836	0.374318
TRINITY_DN108073_c0_g1	0.363958	0.509776	0.937036	0
TRINITY_DN108080_c0_g1	0.709057	0	1.12868	0
TRINITY_DN108094_c0_g1	1.13323	0.497945	0.118561	0
TRINITY_DN108106_c0_g1	7.24636	4.00956	0	0
TRINITY_DN10810_c0_g1	2.19801	0.861856	0.630551	1.33873
TRINITY_DN108110_c0_g1	1.77761	2.19566	6.65335	0.669537
TRINITY_DN108115_c0_g1	0.837258	0.970619	2.96333	0.449737
TRINITY_DN108118_c0_g1	0.3125	0.898974	5.88764	7.03206
TRINITY_DN10811_c0_g1	11.1211	19.3473	17.819	26.0481
TRINITY_DN108124_c0_g1	0	0	0	0
TRINITY_DN108125_c0_g1	0	0	0	0
TRINITY_DN108131_c0_g1	1.47078	2.97423	2.0173	4.26001
TRINITY_DN10813_c0_g1	1.59587	0	0.612956	0.271857
TRINITY_DN108144_c0_g1	9.17134	3.65341	24.7961	4.26912
TRINITY_DN108146_c0_g1	2.35592	1.97594	4.35931	1.08512
TRINITY_DN108148_c0_g1	0	0	0	0
TRINITY_DN10814_c0_g1	10.6452	5.63037	4.0283	3.39235
TRINITY_DN108151_c0_g1	0	0	0	0
TRINITY_DN108158_c0_g1	0	0	0	0
TRINITY_DN108165_c0_g1	2.63002	2.28892	0.721508	1.60672
TRINITY_DN108178_c0_g1	0	0.339207	0	0
TRINITY_DN108186_c0_g1	0.455341	1.76975	0.789964	0.728565
TRINITY_DN108198_c0_g1	1.76374	0.639038	0.667699	0.306993
TRINITY_DN108235_c0_g1	0.815011	1.66566	0	0.575394
TRINITY_DN10823_c0_g1	6.03564	52.6879	1.91099	14.3492
TRINITY_DN108250_c0_g1	0.148023	1.06758	0.382492	0
TRINITY_DN10825_c0_g1	1.96361	1.93527	2.52565	2.7142
TRINITY_DN108260_c0_g1	0.641326	0.840113	1.74744	0.814943
TRINITY_DN108262_c0_g1	0.958644	0.814083	0.318543	0.17388
TRINITY_DN108273_c0_g1	2.72993	3.38775	6.33138	1.71273
TRINITY_DN108282_c0_g1	0	0	0	0
TRINITY_DN108283_c0_g1	0.64387	0	0.34339	2.02921
TRINITY_DN108284_c0_g1	0	0	0	0
TRINITY_DN108287_c0_g1	4.1412	3.23614	4.50806	2.01298
TRINITY_DN108295_c0_g1	1.75051	0	0.55682	0
TRINITY_DN108299_c0_g1	10.2959	6.50987	4.01097	3.58795
TRINITY_DN108306_c0_g1	0	0	0	0
TRINITY_DN108323_c0_g1	1.06836	0.750938	1.16597	1.2244
TRINITY_DN108327_c0_g1	0	0	0	0
TRINITY_DN108329_c0_g1	0	0	0	0
TRINITY_DN108340_c0_g1	0	0	0	0
TRINITY_DN108342_c0_g1	0.70873	1.86303	0.900757	1.64888
TRINITY_DN108344_c0_g1	0.486447	0.968261	0.774329	1.26803
TRINITY_DN108346_c0_g1	0.649228	0.69679	2.45338	1.10828
TRINITY_DN108359_c0_g1	6.21413	5.26089	4.43308	5.39862
TRINITY_DN10835_c0_g1	1.85437	1.49638	5.17714	1.12639
TRINITY_DN108367_c0_g1	5.99553	3.54662	8.57553	0
TRINITY_DN108384_c0_g1	0	0	0	0
TRINITY_DN108390_c0_g1	1.00413	0.529344	2.59468	0
TRINITY_DN108394_c0_g1	0	3.21943	0.977395	3.46794
TRINITY_DN108397_c0_g1	0	0	0	0
TRINITY_DN10839_c0_g1	4.05072	5.14198	2.31359	0.279727
TRINITY_DN108413_c0_g1	0	0	0	0
TRINITY_DN108415_c0_g1	1.80726	2.39565	2.27804	5.38563
TRINITY_DN108437_c0_g1	0	0	0	0
TRINITY_DN108438_c0_g1	0.494155	13.5604	0.607387	7.02146
TRINITY_DN108440_c0_g1	2.7611	0.643312	1.75371	0.805165
TRINITY_DN108462_c0_g1	0	0	0	0
TRINITY_DN108464_c0_g1	0.282752	0	0	0
TRINITY_DN108469_c0_g1	0	2.43611	0	4.69204
TRINITY_DN108474_c0_g1	0	0.281298	0.689418	0
TRINITY_DN108475_c0_g1	0	0	0	0
TRINITY_DN108477_c0_g1	2.00028	1.05557	3.11903	7.11351
TRINITY_DN108491_c0_g1	20.0134	6.8423	8.65517	12.6559
TRINITY_DN108495_c0_g1	7.8129	4.09395	1.24347	1.15236
TRINITY_DN108501_c0_g1	8.6098	9.67301	9.22097	10.5392
TRINITY_DN108506_c0_g1	0	1.6589	2.71046	0
TRINITY_DN108514_c0_g1	1.18372	1.96356	1.63112	0.678304
TRINITY_DN10852_c0_g1	0.311691	0.788913	0	0.407578
TRINITY_DN108534_c0_g1	0.981448	1.11711	0.796364	0.664729
TRINITY_DN108539_c0_g1	0.919472	0.535107	1.00597	0
TRINITY_DN108547_c0_g1	1.0796	4.39233	1.04454	3.40918
TRINITY_DN108550_c0_g1	7.88054	14.4538	0.55682	0
TRINITY_DN108552_c0_g1	12.3739	9.06674	6.87541	13.1222
TRINITY_DN108558_c0_g1	0	0	0	0
TRINITY_DN108571_c0_g1	0	0	0	0
TRINITY_DN108586_c0_g1	0.65019	0.514139	3.72782	0.931444
TRINITY_DN108594_c0_g1	5.91802	0.816426	2.37098	2.7715
TRINITY_DN108603_c0_g1	0	0	0	0
TRINITY_DN108605_c0_g1	0.358361	0	0	0
TRINITY_DN108616_c0_g1	0	0	0	0
TRINITY_DN10862_c0_g1	0	0	0	0
TRINITY_DN10865_c0_g1	2.1966	2.00793	2.06958	1.15703
TRINITY_DN108664_c0_g1	4.96766	11.4226	29.1979	18.2188
TRINITY_DN108667_c0_g1	0	0	0	0.811352
TRINITY_DN108671_c0_g1	0	0.759472	1.61224	10.9845
TRINITY_DN108673_c0_g1	0.97676	0.522912	4.46557	4.15185
TRINITY_DN108697_c0_g1	0.892917	2.21818	1.06393	2.25241
TRINITY_DN108698_c0_g1	0	0	0	0
TRINITY_DN108702_c0_g1	0.212753	0.224313	0	0
TRINITY_DN108707_c0_g1	0.541443	0.603296	0.143645	1.59812
TRINITY_DN10870_c0_g1	3.76477	6.95049	2.74677	4.34225
TRINITY_DN108715_c0_g1	0	0	0	0
TRINITY_DN108722_c0_g1	0.388524	0.971797	0.911845	1.34455
TRINITY_DN108735_c0_g1	0.744907	10.4514	0.929696	1.80235
TRINITY_DN108744_c0_g1	0.517701	3.86913	2.81614	1.75647
TRINITY_DN108746_c0_g1	0	0.587415	0	0.752382
TRINITY_DN108754_c0_g1	0	0	0	0
TRINITY_DN108756_c0_g1	0	0	0	0
TRINITY_DN108766_c0_g1	0	0	0	0
TRINITY_DN108767_c0_g1	3.19216	1.5892	2.32264	0
TRINITY_DN108779_c0_g1	0	0	0	0
TRINITY_DN108782_c0_g1	0	0	0	0
TRINITY_DN10880_c0_g1	3.1629	1.82255	2.94237	3.24334
TRINITY_DN10881_c0_g1	12.377	1.42256	1.98803	1.27461
TRINITY_DN108822_c0_g1	0	0	0	0
TRINITY_DN108837_c0_g1	0.419824	0	1.51821	2.67638
TRINITY_DN108846_c0_g1	0	0	0	0
TRINITY_DN108863_c0_g1	1.06393	1.46695	2.34275	2.97575
TRINITY_DN108865_c0_g1	0	0	0	0
TRINITY_DN108875_c0_g1	1.81374	3.78647	0.897461	2.05604
TRINITY_DN108879_c0_g1	0	0	0	0
TRINITY_DN10887_c0_g1	0.257738	2.08171	0.105006	0.653069
TRINITY_DN108880_c0_g1	1.02056	2.66577	2.4318	1.06526
TRINITY_DN108885_c0_g1	1.51535	0	1.45393	0
TRINITY_DN108899_c0_g1	3.69366	2.36749	8.65933	2.01632
TRINITY_DN108905_c0_g1	0	0	0	0
TRINITY_DN108918_c0_g1	1.2362	1.45388	1.8906	0.797517
TRINITY_DN108921_c0_g1	0	0	0	0
TRINITY_DN108926_c0_g1	0	0	0	0
TRINITY_DN10892_c0_g1	4.33998	2.33647	1.94345	2.05813
TRINITY_DN108941_c0_g1	1.92459	3.76088	5.02207	1.29307
TRINITY_DN108945_c0_g1	1.401	2.46778	0.971788	0
TRINITY_DN108975_c0_g1	0	0	0	0
TRINITY_DN108980_c0_g1	0	0	0	0
TRINITY_DN108998_c0_g1	0	0	0	0
TRINITY_DN108999_c0_g1	0	1.45435	2.4994	0.474811
TRINITY_DN10899_c0_g1	1.71864	2.8298	2.15861	1.70495
TRINITY_DN109008_c0_g1	1.72264	3.03579	1.21438	3.64581
TRINITY_DN109011_c0_g1	0	0	0	0
TRINITY_DN109016_c0_g1	0	0	0	0
TRINITY_DN10901_c0_g1	13.859	12.4359	13.2783	12.1029
TRINITY_DN109024_c0_g1	0	0	0	0
TRINITY_DN109025_c0_g1	0	5.19021	0.98095	2.66142
TRINITY_DN10902_c0_g1	1.48025	0.479934	0.837219	1.11947
TRINITY_DN109044_c0_g1	0.589166	0.900623	2.29231	1.89371
TRINITY_DN109055_c0_g1	1.04252	1.0549	2.33529	0.618278
TRINITY_DN109058_c0_g1	0	0	0	0
TRINITY_DN109078_c0_g1	1.24802	1.12845	2.17862	1.31508
TRINITY_DN109080_c0_g1	0	0	0	0
TRINITY_DN109081_c0_g1	0.494908	1.5654	1.91827	1.52515
TRINITY_DN109095_c0_g1	3.69114	3.32299	10.0629	4.58978
TRINITY_DN109103_c0_g1	0	0	0	0
TRINITY_DN109104_c0_g1	2.51917	2.69124	8.03433	0
TRINITY_DN109106_c0_g1	2.49806	2.8632	2.65679	2.83451
TRINITY_DN109107_c0_g1	0	0	4.73997	0.751482
TRINITY_DN109112_c0_g1	0	0	0	0
TRINITY_DN109115_c0_g1	1.31504	0.799663	1.75364	0
TRINITY_DN109117_c0_g1	0.204843	0.203195	1.02067	0.2167
TRINITY_DN109119_c0_g1	2.25676	0.29315	0.448284	0
TRINITY_DN109130_c0_g1	0.255516	0	0	0
TRINITY_DN10914_c0_g1	4.12376	3.30908	4.76986	6.13026
TRINITY_DN109160_c0_g1	0	0	0	0
TRINITY_DN109170_c0_g1	0.718771	4.54696	0	2.34451
TRINITY_DN109171_c0_g1	5.42207	0.821969	0	2.4538
TRINITY_DN109176_c0_g1	0	5.24514	0.997678	1.99187
TRINITY_DN109180_c0_g1	0	1.11175	0.922808	2.73779
TRINITY_DN109196_c0_g1	0.667189	1.64136	3.41252	0.297292
TRINITY_DN109204_c0_g1	0	0	1.99496	25.0205
TRINITY_DN109239_c0_g1	0	0	0	0
TRINITY_DN109248_c0_g1	0	0	0	0
TRINITY_DN109250_c0_g1	0	0	0	0
TRINITY_DN109255_c0_g1	0	0	0	0
TRINITY_DN109259_c0_g1	1.05344	0.440159	1.66015	0.442317
TRINITY_DN109268_c0_g1	0	0	0	0
TRINITY_DN109297_c0_g1	0	0	0	0
TRINITY_DN109308_c0_g1	0.983505	2.23437	1.13174	1.46575
TRINITY_DN109317_c0_g1	1.56674	1.57724	0.774329	0
TRINITY_DN109331_c0_g1	2.58421	2.69171	0.77531	0.415871
TRINITY_DN109340_c0_g1	0	0	0	0
TRINITY_DN109352_c0_g1	1.39321	3.96001	7.38264	0.719931
TRINITY_DN109369_c0_g1	1.80982	6.49942	5.71412	3.61212
TRINITY_DN109378_c0_g1	0.344552	1.12344	1.02045	0.138531
TRINITY_DN10937_c0_g1	2.38448	7.84177	5.03746	2.62666
TRINITY_DN109382_c0_g1	0.590984	0.680532	0.970084	0.0870716
TRINITY_DN109385_c0_g1	1.79123	6.52202	1.92881	4.04492
TRINITY_DN109388_c0_g1	0.876961	2.84517	0	1.14299
TRINITY_DN109399_c0_g1	0.594912	2.551	0.59057	1.20433
TRINITY_DN109407_c0_g1	0.342457	0.0802365	0.294971	0
TRINITY_DN109418_c0_g1	0.219621	0	0.199701	0.0885711
TRINITY_DN109427_c0_g1	0	0	0	0
TRINITY_DN109430_c0_g1	0	0	0	0
TRINITY_DN109437_c0_g1	0.453083	1.2791	0	0
TRINITY_DN109445_c0_g1	0	2.30532	1.39717	0
TRINITY_DN109478_c0_g1	2.49918	1.37109	5.50909	4.78986
TRINITY_DN109486_c0_g1	13.1595	14.6769	8.45451	18.9217
TRINITY_DN109510_c0_g1	0	0	0	0
TRINITY_DN10951_c0_g1	3.20439	2.04044	4.76525	2.14901
TRINITY_DN109523_c0_g1	0.327779	0.848378	4.45588	1.58331
TRINITY_DN109531_c0_g1	0.456924	0.192701	1.65509	0.31244
TRINITY_DN109532_c0_g1	0.316336	0.155052	0.314699	0
TRINITY_DN109538_c0_g1	9.47614	10.0991	7.12956	10.3986
TRINITY_DN10953_c0_g1	3.08325	14.4768	0.988662	7.32986
TRINITY_DN109544_c0_g1	0	0	0	0
TRINITY_DN109546_c0_g1	0.404441	0.306404	0.884518	0.519031
TRINITY_DN109549_c0_g1	5.98101	11.6089	6.17398	8.41742
TRINITY_DN109569_c0_g1	1.70685	0	2.33008	0
TRINITY_DN109573_c0_g1	0.707699	0.246674	7.3731	9.14202
TRINITY_DN109626_c0_g1	1.48757	0.721679	1.31627	0.718872
TRINITY_DN109634_c0_g1	2.17817	0	5.48985	1.96086
TRINITY_DN109642_c0_g1	0.850443	0.646416	1.30279	0.470633
TRINITY_DN109649_c0_g1	7.82845	8.89084	3.22815	7.02502
TRINITY_DN109665_c0_g1	0	0	0	0
TRINITY_DN109676_c0_g1	0	0	0	0
TRINITY_DN109687_c0_g1	0	0	0	0
TRINITY_DN109700_c0_g1	2.27624	1.72785	0	2.75624
TRINITY_DN109706_c0_g1	0	0	0	0
TRINITY_DN109719_c0_g1	1.07683	0	1.07156	2.10524
TRINITY_DN109755_c0_g1	0.828391	0.494683	3.55216	0
TRINITY_DN109756_c0_g1	0	0	0	0
TRINITY_DN109760_c0_g1	0	0	12.2154	10.6395
TRINITY_DN109773_c0_g1	1.17996	2.07346	5.41724	1.3523
TRINITY_DN109787_c0_g1	1.21331	0.684052	1.10439	0.953176
TRINITY_DN109791_c0_g1	2.75067	4.58778	4.09937	2.00832
TRINITY_DN109793_c0_g1	0.466275	0.246827	0.855977	0
TRINITY_DN109798_c0_g1	5.64984	5.25532	3.11452	5.78172
TRINITY_DN109802_c0_g1	0	0	0	0
TRINITY_DN109803_c0_g1	1.95199	0.945915	2.01749	0.424024
TRINITY_DN109808_c0_g1	1.07802	0.669148	0.638817	0.396431
TRINITY_DN109813_c0_g1	0	0	0	0
TRINITY_DN109815_c0_g1	0.157843	0.697558	1.9514	0.22223
TRINITY_DN109831_c0_g1	0.418189	1.35506	0.270152	1.18161
TRINITY_DN109848_c0_g1	0	0	0	0
TRINITY_DN109859_c0_g1	0	0.181923	0.853157	0.197749
TRINITY_DN109862_c0_g1	1.34616	1.70955	1.38438	1.39717
TRINITY_DN109869_c0_g1	3.73368	3.5274	2.59957	3.13793
TRINITY_DN109881_c0_g1	0	0	0	0
TRINITY_DN109884_c0_g1	11.1358	7.97496	17.6763	4.43678
TRINITY_DN109894_c0_g1	6.6181	5.16247	3.43699	5.06465
TRINITY_DN109895_c0_g1	0	0	0	0
TRINITY_DN109896_c0_g1	0	0	0	0
TRINITY_DN109901_c0_g1	2.05851	1.83809	0.671497	1.60761
TRINITY_DN109922_c0_g1	0	0	0	0
TRINITY_DN109946_c0_g1	4.0532	6.68689	11.0442	4.19979
TRINITY_DN109958_c0_g1	0.277033	0.778693	0.236934	0.23062
TRINITY_DN109968_c0_g1	0	0	0	0
TRINITY_DN109982_c0_g1	0	0	0	0
TRINITY_DN109983_c0_g1	3.76563	5.15612	0.845991	6.77682
TRINITY_DN109985_c0_g1	6.95223	5.36664	5.85264	0
TRINITY_DN110002_c0_g1	0	0	0	0
TRINITY_DN110012_c0_g1	13.6501	10.1677	3.8425	0
TRINITY_DN110022_c0_g1	3.04518	0.93358	1.73671	0
TRINITY_DN110027_c0_g1	30.4862	43.1637	3.84303	37.1697
TRINITY_DN110031_c0_g1	0	0	0	0
TRINITY_DN110037_c0_g1	0	0	0	0
TRINITY_DN110038_c0_g1	0	0	0	0
TRINITY_DN110058_c0_g1	2.93867	3.88286	2.34508	0.605148
TRINITY_DN110059_c0_g1	5.14851	1.48307	0	0
TRINITY_DN110061_c0_g1	1.6333	6.79214	0.969111	5.73322
TRINITY_DN110064_c0_g1	1.53442	3.28654	2.9286	2.65013
TRINITY_DN11007_c0_g1	1.27665	0.129556	0.14691	0
TRINITY_DN110080_c0_g1	0	2.68552	4.86123	0
TRINITY_DN110093_c0_g1	0	0	0	0
TRINITY_DN11010_c0_g1	0	0	0	0
TRINITY_DN110110_c0_g1	0.769359	3.28432	0.248504	0.88173
TRINITY_DN110113_c0_g1	0	0	0	0
TRINITY_DN110116_c0_g1	0.477207	0.630183	3.3431	5.21958
TRINITY_DN110120_c0_g1	1.61516	1.59618	0.840856	1.6735
TRINITY_DN110122_c0_g1	0.404195	0	0.400574	0
TRINITY_DN110124_c0_g1	0.112881	2.38028	2.28871	1.94052
TRINITY_DN110180_c0_g1	2.73664	5.65421	2.64432	1.22151
TRINITY_DN110184_c0_g1	4.92598	4.56905	4.57641	4.72683
TRINITY_DN110188_c0_g1	0	0	0	0
TRINITY_DN110197_c0_g1	1.45498	0	0.272497	0
TRINITY_DN110206_c0_g1	1.87079	0	0.559496	0
TRINITY_DN110209_c0_g1	0.989817	3.20732	3.33525	1.15282
TRINITY_DN110210_c0_g1	0	0	0	0
TRINITY_DN110212_c0_g1	1.24969	1.05115	0.383139	0.63168
TRINITY_DN110219_c0_g1	0	0	0	0
TRINITY_DN110227_c0_g1	1.98386	0.724449	4.81366	10.8024
TRINITY_DN110237_c0_g1	0.288504	1.05124	0.152304	0.195892
TRINITY_DN110241_c0_g1	0	0	0	0
TRINITY_DN110243_c0_g1	1.88294	1.1537	2.02364	0
TRINITY_DN110247_c0_g1	0	0	0	0
TRINITY_DN110253_c0_g1	1.08657	9.13354	5.35143	3.43501
TRINITY_DN110277_c0_g1	0	0	0	0
TRINITY_DN110296_c0_g1	2.29843	0	1.84912	0.5436
TRINITY_DN110308_c0_g1	0	0	0	0
TRINITY_DN110309_c0_g1	1.91711	0.922425	1.06776	0.599811
TRINITY_DN110315_c0_g1	6.91985	9.57793	0.318404	0.282436
TRINITY_DN110325_c0_g1	0	0	0	0
TRINITY_DN110328_c0_g1	11.9536	2.9639	11.3628	16.6325
TRINITY_DN110334_c0_g1	2.69069	2.48986	2.17964	1.13436
TRINITY_DN110345_c0_g1	0	0	0	0
TRINITY_DN11035_c0_g1	0.589102	1.30516	0.781388	0.70256
TRINITY_DN110362_c0_g1	0	5.06716	0	0
TRINITY_DN110363_c0_g1	0	0	22.9358	0
TRINITY_DN11039_c0_g1	5.39808	1.29784	6.29743	0
TRINITY_DN110404_c0_g1	0	0	0	0
TRINITY_DN110420_c0_g1	5.96801	1.74693	0	0
TRINITY_DN110421_c0_g1	12.0918	0	1.85731	1.56899
TRINITY_DN110425_c0_g1	3.6841	9.85395	2.93219	1.85592
TRINITY_DN110430_c0_g1	1.28661	4.75311	4.56832	6.46358
TRINITY_DN110431_c0_g1	0	0	0	0
TRINITY_DN110438_c0_g1	0.533999	19.8608	0.477335	1.92815
TRINITY_DN110440_c0_g1	0.737084	0.298935	3.34148	0
TRINITY_DN110450_c0_g1	0.513947	0.619283	0.754529	0.252434
TRINITY_DN110452_c0_g1	0	0	1.80825	0
TRINITY_DN11046_c0_g1	0.123562	0.948294	0.244909	1.54597
TRINITY_DN110504_c0_g1	1.24625	1.65972	3.80325	2.27432
TRINITY_DN110505_c0_g1	0.161031	0.377275	0.25633	0.804988
TRINITY_DN110513_c0_g1	0.883014	1.43291	1.95248	1.80536
TRINITY_DN110527_c0_g1	0.695333	2.19935	0.898375	1.19534
TRINITY_DN110533_c0_g1	2.30264	0	0	0
TRINITY_DN110558_c0_g1	3.23702	19.3463	11.7564	1.60057
TRINITY_DN110564_c0_g1	0	0	0	0
TRINITY_DN110572_c0_g1	0	0	0	0
TRINITY_DN110575_c0_g1	0.797762	0	1.44319	3.08322
TRINITY_DN110584_c0_g1	0	0	0	0
TRINITY_DN110587_c0_g1	0.568929	0.765251	1.19207	17.8905
TRINITY_DN110589_c0_g1	0	0	0	0
TRINITY_DN110590_c0_g1	0.674449	0.0661673	0.324332	0.0840364
TRINITY_DN110591_c0_g1	1.82918	1.64237	3.12857	0.460606
TRINITY_DN110594_c0_g1	6.32931	5.46385	4.09274	3.27061
TRINITY_DN110601_c0_g1	7.39692	1.6453	1.52606	2.26191
TRINITY_DN110617_c0_g1	0	0	0	0
TRINITY_DN110619_c0_g1	1.67068	0	1.47834	1.04082
TRINITY_DN110633_c0_g1	11.6582	1.72072	0	0
TRINITY_DN110641_c0_g1	0.870409	0.437141	0	0
TRINITY_DN110642_c0_g1	0.856105	1.36525	2.57829	0.492464
TRINITY_DN110644_c0_g1	0	3.48027	0.363483	0.840675
TRINITY_DN110655_c0_g1	2.79337	0.146556	2.51954	0.275147
TRINITY_DN110658_c0_g1	3.45043	8.82628	0	19.6365
TRINITY_DN110674_c0_g1	0	0.74519	5.72339	1.62004
TRINITY_DN110677_c0_g1	0	0	0	0
TRINITY_DN110681_c0_g1	0.323175	0.473764	2.00496	0.93298
TRINITY_DN110685_c0_g1	0.564375	0	0	0
TRINITY_DN110686_c0_g1	0	0	0	0
TRINITY_DN110689_c0_g1	2.48037	1.64159	3.54082	2.9421
TRINITY_DN110691_c0_g1	4.26085	3.12279	2.62142	0.862422
TRINITY_DN110692_c0_g1	0.419026	1.24225	0.960346	0.549411
TRINITY_DN110696_c0_g1	0.337435	1.9091	2.8217	0
TRINITY_DN110698_c0_g1	0	0	0	0
TRINITY_DN110714_c0_g1	0	0	0	0
TRINITY_DN110717_c0_g1	3.49161	2.00406	1.21889	5.30408
TRINITY_DN110718_c0_g1	0	28.4954	0.831834	5.32764
TRINITY_DN110721_c0_g1	0	0	0	0
TRINITY_DN11072_c0_g1	0.883316	0.690961	1.39312	1.95633
TRINITY_DN110731_c0_g1	0	0	0	0
TRINITY_DN110733_c0_g1	1.6585	1.82281	1.45191	0.183986
TRINITY_DN110743_c0_g1	1.14568	0.933602	2.97305	1.06447
TRINITY_DN11074_c0_g1	38.0005	57.1072	68.8372	60.8862
TRINITY_DN110776_c0_g1	0	0	1.70953	2.27462
TRINITY_DN110786_c0_g1	0	0	0	0
TRINITY_DN110788_c0_g1	0.913654	2.48043	1.08906	2.81994
TRINITY_DN110789_c0_g1	8.03336	10.7917	3.46368	4.5517
TRINITY_DN11079_c0_g1	0.552882	4.55747	4.98172	8.03839
TRINITY_DN1107_c0_g1	16.1962	14.5419	22.6344	7.5522
TRINITY_DN110823_c0_g1	0	0	0	0
TRINITY_DN110824_c0_g1	0	0	0	0
TRINITY_DN11082_c0_g1	58.5042	35.2077	62.9487	71.1196
TRINITY_DN110830_c0_g1	0	0	0	0
TRINITY_DN110832_c0_g1	0.86539	1.00206	3.84689	0.754741
TRINITY_DN110835_c0_g1	0	0	0	0
TRINITY_DN110837_c0_g1	2.27025	0.552297	1.20167	0.238958
TRINITY_DN110838_c0_g1	0	0	0	0
TRINITY_DN110849_c0_g1	0	0	0	0
TRINITY_DN110850_c0_g1	16.7003	8.92221	10.4539	2.64131
TRINITY_DN110855_c0_g1	0.673084	0.215702	0	0.312622
TRINITY_DN110871_c0_g1	0.64387	1.00308	4.88103	2.20511
TRINITY_DN110906_c0_g1	4.88549	2.93454	1.52017	4.93574
TRINITY_DN110907_c0_g1	2.58524	3.38023	0.19769	2.3871
TRINITY_DN110924_c0_g1	2.49219	3.69658	0.231146	1.20741
TRINITY_DN110945_c0_g1	1.80414	1.7757	0.484584	0
TRINITY_DN110947_c0_g1	0.752395	1.75533	0.330261	0.0904749
TRINITY_DN110959_c0_g1	0	0	0	0
TRINITY_DN110968_c0_g1	0.371786	1.03732	0	1.04081
TRINITY_DN110970_c0_g1	6.78333	3.61858	3.68458	2.08867
TRINITY_DN110978_c0_g1	0	0	0	0
TRINITY_DN110979_c0_g1	0	0	0	0
TRINITY_DN110984_c0_g1	0	0	0	0
TRINITY_DN110990_c0_g1	8.95805	3.16812	5.97383	1.65332
TRINITY_DN111004_c0_g1	2.35125	0	0.891409	0.520121
TRINITY_DN111005_c0_g1	0.529617	0.401261	0.468992	0.643733
TRINITY_DN111014_c0_g1	0	0	0	0
TRINITY_DN111016_c0_g1	1.01777	0.578257	1.06666	1.19484
TRINITY_DN111020_c0_g1	0	0	0	0
TRINITY_DN111040_c0_g1	0	0	0	0
TRINITY_DN11104_c0_g1	1.61778	0.716312	0	0
TRINITY_DN111064_c0_g1	0	0	0	0
TRINITY_DN111073_c0_g1	0.357793	3.90943	4.60288	1.19026
TRINITY_DN111091_c0_g1	0	0	0	0
TRINITY_DN111094_c0_g1	1.67575	2.7678	3.52577	2.93099
TRINITY_DN111096_c0_g1	7.44034	3.08074	1.39714	4.67139
TRINITY_DN111131_c0_g1	1.60867	0.669687	1.72601	0.176863
TRINITY_DN111132_c0_g1	1.86998	7.06006	0.518349	1.0049
TRINITY_DN111148_c0_g1	0.769727	3.42035	2.18982	0.911116
TRINITY_DN111150_c0_g1	0.159421	0.168083	0	0.706818
TRINITY_DN111161_c0_g1	0	0.382231	0	0.104332
TRINITY_DN111162_c0_g1	4.9422	5.75189	3.75677	1.20293
TRINITY_DN111163_c0_g1	0	0	0	0
TRINITY_DN111170_c0_g1	0	0	0	0
TRINITY_DN111183_c0_g1	0	0	7.57736	10.5794
TRINITY_DN111184_c0_g1	5.40066	4.76951	14.68	3.09329
TRINITY_DN111194_c0_g1	1.18605	0.274624	0.919433	0.271857
TRINITY_DN111198_c0_g1	0	0	0	0
TRINITY_DN111216_c0_g1	0	0	0	0
TRINITY_DN111222_c0_g1	0	0	0	0
TRINITY_DN111267_c0_g1	0	0	0	0
TRINITY_DN111269_c0_g1	0	0	0	0
TRINITY_DN111276_c0_g1	2.77816	2.13342	2.92792	2.48903
TRINITY_DN11127_c0_g1	0.936928	0	2.02029	4.35722
TRINITY_DN111287_c0_g1	1.53905	0	2.36419	0.460147
TRINITY_DN111295_c0_g1	0.749168	1.09044	0.54945	0.619173
TRINITY_DN111311_c0_g1	0.548366	0	1.41968	13.5671
TRINITY_DN111312_c0_g1	1.56681	3.32867	2.23217	0.442396
TRINITY_DN11132_c0_g1	23.9764	28.2813	15.0528	13.5309
TRINITY_DN111344_c0_g1	1.42501	0	0.665113	1.78789
TRINITY_DN111346_c0_g1	1.95993	10.812	1.22545	2.8287
TRINITY_DN111347_c0_g1	0.449305	0.864644	0.468068	0
TRINITY_DN111353_c0_g1	0	0	0	0
TRINITY_DN111359_c0_g1	0.507947	1.38011	1.02984	0.655871
TRINITY_DN111367_c0_g1	3.36887	8.03726	0	11.6804
TRINITY_DN111375_c0_g1	0	0	0	0
TRINITY_DN111394_c0_g1	1.13038	7.12509	4.04116	1.19581
TRINITY_DN111407_c0_g1	0	0	0	0
TRINITY_DN111409_c0_g1	3.06834	0.679665	5.03729	1.18792
TRINITY_DN111420_c0_g1	0	0	0	0
TRINITY_DN111421_c0_g1	0.626831	0.463845	0.513056	0.819407
TRINITY_DN11144_c0_g1	0.198226	0.506962	0.254487	0
TRINITY_DN111460_c0_g1	1.6521	1.46571	0	1.1389
TRINITY_DN111469_c0_g1	2.54507	4.86048	11.5678	2.93306
TRINITY_DN11147_c0_g1	13.159	20.3077	23.2689	20.5062
TRINITY_DN111509_c0_g1	0	0	0	0.0814316
TRINITY_DN111514_c0_g1	4.45849	5.71981	2.02133	0.429183
TRINITY_DN111522_c0_g1	0.871261	1.15884	0	0.892414
TRINITY_DN111534_c0_g1	0.746767	0.859873	0.553099	0.237145
TRINITY_DN111569_c0_g1	3.33013	14.4286	2.94522	3.22145
TRINITY_DN111576_c0_g1	0.548366	15.5749	0	9.91018
TRINITY_DN111578_c0_g1	0	0	0	0
TRINITY_DN111593_c0_g1	1.07269	0.671926	1.11389	0.239943
TRINITY_DN111607_c0_g1	0.387816	0	0.884343	0.666689
TRINITY_DN111608_c0_g1	0.577519	0.22778	0	0.252302
TRINITY_DN111630_c0_g1	0	0	0	0
TRINITY_DN111654_c0_g1	1.69852	1.71404	1.51615	0.974764
TRINITY_DN111655_c0_g1	0	0	0	0
TRINITY_DN111656_c0_g1	2.97345	6.70126	7.45002	14.0121
TRINITY_DN111657_c0_g1	1.30271	6.42359	1.32666	2.39574
TRINITY_DN111664_c0_g1	0	0	0	0
TRINITY_DN111672_c0_g1	1.717	1.51699	0.265564	0.706696
TRINITY_DN111689_c0_g1	0.171273	3.77048	0	0
TRINITY_DN111700_c0_g1	0	0	0	0
TRINITY_DN111705_c0_g1	0	0.470159	0	0.345724
TRINITY_DN111707_c0_g1	0.576743	0.650936	2.46843	0.321722
TRINITY_DN111716_c0_g1	2.62749	5.79541	3.5871	3.78666
TRINITY_DN111719_c0_g1	10.3152	19.707	0	0
TRINITY_DN111764_c0_g1	0	0	0	10.9705
TRINITY_DN111769_c0_g1	2.12134	0.868001	1.48142	0.189275
TRINITY_DN111775_c0_g1	1.51729	0	1.1891	0.489211
TRINITY_DN111782_c0_g1	2.33108	12.4852	14.8325	12.8651
TRINITY_DN111791_c0_g1	0	0	0	0
TRINITY_DN111804_c0_g1	3.07619	0.287124	3.06644	1.0175
TRINITY_DN11183_c0_g1	26.2389	36.2963	48.4878	39.7913
TRINITY_DN111848_c0_g1	0	0	0	0
TRINITY_DN111849_c0_g1	0.646709	9.0166	14.357	4.21447
TRINITY_DN111854_c0_g1	1.51155	0.409453	0.501753	1.15326
TRINITY_DN111864_c0_g1	0	0	0	0
TRINITY_DN111875_c0_g1	0	0	0	0
TRINITY_DN11188_c0_g1	3.21192	3.43679	1.18737	0
TRINITY_DN111906_c0_g1	0	0	0	0
TRINITY_DN111920_c0_g1	0.714685	0.404998	1.32824	0.455064
TRINITY_DN111922_c0_g1	5.35178	8.17327	3.77621	6.87333
TRINITY_DN111962_c0_g1	0.39431	0.136643	0.816316	0.353665
TRINITY_DN111976_c0_g1	0	0	0	0
TRINITY_DN111982_c0_g1	0.36965	0.584602	0	0
TRINITY_DN111988_c0_g1	0	0	0	0
TRINITY_DN111991_c0_g1	0	0	0	0
TRINITY_DN111996_c0_g1	2.14353	3.2815	0.811266	0.34133
TRINITY_DN11199_c0_g1	7.25657	8.76849	15.1809	8.34545
TRINITY_DN112008_c0_g1	0	0	0	0
TRINITY_DN112031_c0_g1	0	0	0	0
TRINITY_DN112042_c0_g1	0	0	0	0
TRINITY_DN112044_c0_g1	0.59408	14.8911	0.231502	4.72307
TRINITY_DN112055_c0_g1	0	0	0	0
TRINITY_DN112057_c0_g1	0	0	0	0
TRINITY_DN112067_c0_g1	0.484695	0.132625	1.03388	0
TRINITY_DN112079_c0_g1	0	0	0	0
TRINITY_DN11207_c0_g1	10.1879	11.1937	10.5026	10.0882
TRINITY_DN112081_c0_g1	0.629871	13.243	0	3.57075
TRINITY_DN112082_c0_g1	0	0	0	0
TRINITY_DN112083_c0_g1	1.0355	2.25597	0.929819	2.4854
TRINITY_DN112089_c0_g1	0	0	0	0
TRINITY_DN1120_c0_g1	2.30836	2.85802	2.44155	4.41941
TRINITY_DN112102_c0_g1	0	0	0	0
TRINITY_DN112114_c0_g1	0	0	0	0
TRINITY_DN112117_c0_g1	0.503105	0	0.955697	0.822227
TRINITY_DN112140_c0_g1	10.5689	7.9592	4.23698	0.90455
TRINITY_DN112159_c0_g1	1.81186	3.42626	0	9.1386
TRINITY_DN112162_c0_g1	0	0	0	0
TRINITY_DN112167_c0_g1	0.381346	5.33201	10.4264	5.20403
TRINITY_DN112172_c0_g1	3.67533	1.7771	0.941166	2.04225
TRINITY_DN112173_c0_g1	9.19394	2.64881	7.34115	7.40614
TRINITY_DN112174_c0_g1	0	0	0	0
TRINITY_DN112181_c0_g1	0.749316	1.15943	2.97845	0.402514
TRINITY_DN112184_c0_g1	1.03368	0.544923	1.33552	0
TRINITY_DN112186_c0_g1	2.49595	3.6847	0.438666	0
TRINITY_DN112206_c0_g1	1.79917	3.18715	1.19798	8.62027
TRINITY_DN112213_c0_g1	0.360466	0	0	1.23934
TRINITY_DN112215_c0_g1	0	0	0	0
TRINITY_DN112227_c0_g1	7.0138	3.51394	2.44154	0.423363
TRINITY_DN112245_c0_g1	0	1.60837	3.17412	18.8623
TRINITY_DN112253_c0_g1	0	0	0	0
TRINITY_DN112276_c0_g1	0	0	18.8851	0.887104
TRINITY_DN112279_c0_g1	0.620854	0.399408	0.228004	0.606744
TRINITY_DN112283_c0_g1	0	0	0	0
TRINITY_DN112285_c0_g1	0	0	0	0
TRINITY_DN112286_c0_g1	0	0	0	0
TRINITY_DN112289_c0_g1	2.43947	1.51578	2.74309	4.48755
TRINITY_DN112303_c0_g1	0	0	0	0
TRINITY_DN112304_c0_g1	4.11289	2.5865	2.71397	4.08974
TRINITY_DN112308_c0_g1	2.75916	4.22894	2.06178	1.75021
TRINITY_DN112314_c0_g1	2.78676	5.02434	5.08102	0
TRINITY_DN11232_c0_g1	0.792321	0	0	0
TRINITY_DN112334_c0_g1	0	0	0.910034	7.34164
TRINITY_DN11233_c0_g1	2.29394	1.89396	0.402784	0.901873
TRINITY_DN112343_c0_g1	0	0	0	0
TRINITY_DN112351_c0_g1	0	1.26203	1.77325	2.67044
TRINITY_DN112355_c0_g1	1.70927	1.85977	3.97372	0
TRINITY_DN11235_c0_g1	4.19761	2.91626	12.8366	3.20849
TRINITY_DN112371_c0_g1	2.09225	0.740166	1.7378	0.112116
TRINITY_DN112375_c0_g1	0	0	0	0
TRINITY_DN112382_c0_g1	0	0	0	0
TRINITY_DN112390_c0_g1	1.63669	1.32916	4.46704	8.29255
TRINITY_DN112399_c0_g1	3.97867	6.77988	0.539775	2.88091
TRINITY_DN112409_c0_g1	1.85873	0	0	0
TRINITY_DN112419_c0_g1	0	0	0	0
TRINITY_DN112428_c0_g1	6.49282	4.11311	4.61342	4.82842
TRINITY_DN112436_c0_g1	0.815011	9.01287	0	5.76947
TRINITY_DN112441_c0_g1	1.01604	1.53478	1.03606	0.903609
TRINITY_DN112455_c0_g1	0.090158	0	1.51345	0.38328
TRINITY_DN112459_c0_g1	0	0	0	0
TRINITY_DN112461_c0_g1	2.31361	1.6449	0.378513	0.871424
TRINITY_DN112472_c0_g1	0	0	0	0
TRINITY_DN112475_c0_g1	0	0	0	0
TRINITY_DN112485_c0_g1	1.89487	0.786471	1.38229	0.510568
TRINITY_DN112493_c0_g1	2.05688	0	0.868858	1.54142
TRINITY_DN112497_c0_g1	2.83692	3.4609	17.1898	4.4408
TRINITY_DN112524_c0_g1	4.21862	1.43304	1.59737	0.248591
TRINITY_DN112527_c0_g1	8.96979	2.08042	2.38613	1.45291
TRINITY_DN112529_c0_g1	0.40406	0.106504	0.130512	0.115769
TRINITY_DN112536_c0_g1	2.71992	0.961367	7.28337	6.14702
TRINITY_DN112545_c0_g1	0	0	0	0
TRINITY_DN11254_c0_g1	0.235272	0.727801	4.01871	4.03775
TRINITY_DN112567_c0_g1	0	0	0	0
TRINITY_DN112577_c0_g1	7.5404	3.29128	3.7481	4.77869
TRINITY_DN112579_c0_g1	0	2.3123	1.44899	0.837819
TRINITY_DN112597_c0_g1	0	0	0	0
TRINITY_DN112600_c0_g1	0.831441	3.01184	0	1.88538
TRINITY_DN112610_c0_g1	0.932479	2.29887	0	0
TRINITY_DN112614_c0_g1	0.46047	0	0.164195	0.560176
TRINITY_DN112616_c0_g1	0	0	0.442573	0.362375
TRINITY_DN112627_c0_g1	1.2971	0.252144	0.32758	0
TRINITY_DN112644_c0_g1	0.949088	1.68484	1.86565	0.48818
TRINITY_DN112646_c0_g1	0.470028	0.268911	0.503786	0
TRINITY_DN112650_c0_g1	1.02485	0	0	0.413114
TRINITY_DN112661_c0_g1	3.10192	0.654092	3.20616	0.710995
TRINITY_DN112670_c0_g1	0.337751	0.658686	2.32028	0.429593
TRINITY_DN112677_c0_g1	0	0	0.23806	0
TRINITY_DN112680_c0_g1	0	1.66942	2.13575	0
TRINITY_DN112681_c0_g1	0.585151	10.6972	2.2935	1.33589
TRINITY_DN112688_c0_g1	7.10199	5.41479	1.76316	0
TRINITY_DN112689_c0_g1	6.82835	1.7189	0.16726	0.193422
TRINITY_DN112692_c0_g1	0.157905	0.928667	0	0
TRINITY_DN112702_c0_g1	8.75241	4.78946	0.864467	0.559817
TRINITY_DN112704_c0_g1	0	0	0	0
TRINITY_DN112722_c0_g1	7.28289	10.2295	4.1497	5.92635
TRINITY_DN112728_c0_g1	0	0	0	0
TRINITY_DN112729_c0_g1	0	8.73651	0.264762	10.3646
TRINITY_DN11272_c0_g1	1.34892	0.897947	0.778523	0.748161
TRINITY_DN112731_c0_g1	3.90946	1.42616	1.93664	1.03371
TRINITY_DN112747_c0_g1	3.12989	4.2312	1.5953	3.61601
TRINITY_DN112768_c0_g1	5.11378	1.69981	1.21418	2.15405
TRINITY_DN112769_c0_g1	0	1.47035	5.18798	18.5704
TRINITY_DN112771_c0_g1	0	0	0	0
TRINITY_DN112786_c0_g1	5.17621	7.85706	2.53179	4.41383
TRINITY_DN112801_c1_g1	4.96727	6.437	1.59202	2.33766
TRINITY_DN112805_c0_g1	0	0	0	0
TRINITY_DN112808_c0_g1	0.831242	0.532845	0.379098	2.22349
TRINITY_DN112811_c0_g1	9.50718	2.42397	4.16123	4.17532
TRINITY_DN112828_c0_g1	0	0	0	0
TRINITY_DN112841_c0_g1	1.64354	5.08991	3.041	1.43603
TRINITY_DN112854_c0_g1	1.10996	0	0	0.521511
TRINITY_DN112863_c0_g1	0.936312	0.368296	0.752198	0.533782
TRINITY_DN112876_c0_g1	6.6626	9.34913	0	1.10965
TRINITY_DN11287_c0_g1	1.7626	0.174547	1.39872	0.658047
TRINITY_DN112908_c0_g1	0	0	0	0
TRINITY_DN112913_c0_g1	0.333664	0	0.796693	0
TRINITY_DN112930_c0_g1	1.77	2.29089	3.02994	1.45375
TRINITY_DN112936_c0_g1	0	0	0	0
TRINITY_DN112938_c0_g1	0.729596	0.88187	0.231569	0.199555
TRINITY_DN112942_c0_g1	0	0	0	0
TRINITY_DN112955_c0_g1	0.141651	1.36432	0	0
TRINITY_DN112957_c0_g1	0	0	0	0
TRINITY_DN112966_c0_g1	0.235565	0.827046	0.354566	0.634273
TRINITY_DN112974_c0_g1	0.451352	0.244169	0.348034	0
TRINITY_DN112997_c0_g1	0	0	0	0
TRINITY_DN113021_c0_g1	1.08621	0.493877	0.560458	0.225049
TRINITY_DN113028_c0_g1	0	0	0.589973	1.19739
TRINITY_DN113041_c0_g1	0.178206	1.34047	0	2.80115
TRINITY_DN113070_c0_g1	0.673049	1.96956	2.52163	1.6459
TRINITY_DN113075_c0_g1	1.05543	34.0974	0.863696	13.4553
TRINITY_DN113076_c0_g1	6.38694	0.34567	5.1987	4.162
TRINITY_DN113077_c0_g1	2.33851	5.44549	0.635107	3.3512
TRINITY_DN11307_c0_g1	1.30504	2.12047	1.23601	2.50772
TRINITY_DN113085_c0_g1	0	0	0	0
TRINITY_DN113092_c0_g1	3.31136	3.50535	0.984184	2.41412
TRINITY_DN113100_c0_g1	1.10095	1.64284	0.542225	0
TRINITY_DN113102_c0_g1	0	0	0	0
TRINITY_DN113104_c0_g1	0.549403	0.339736	0.949425	0.394138
TRINITY_DN113117_c0_g1	0	0	0	0
TRINITY_DN113120_c0_g1	1.00744	2.63835	0	0.318653
TRINITY_DN113146_c0_g1	1.66655	1.11359	2.40701	0
TRINITY_DN113148_c0_g1	1.79344	0	0	0
TRINITY_DN113149_c0_g1	0	0	0	0
TRINITY_DN113160_c0_g1	1.49491	0.172887	0.211859	0.995885
TRINITY_DN113161_c0_g1	0	0.638865	4.23926	3.17225
TRINITY_DN113165_c0_g1	2.62755	6.08225	2.89623	1.80527
TRINITY_DN113177_c0_g1	0	0	0	0
TRINITY_DN113199_c0_g1	0.822949	0.753775	0	0
TRINITY_DN113218_c0_g1	0	0.711	0	1.68021
TRINITY_DN113219_c0_g1	0	0.364254	0	0.84556
TRINITY_DN113222_c0_g1	2.29726	6.4514	1.49435	4.25611
TRINITY_DN113224_c0_g1	3.44966	1.68676	3.89914	1.04772
TRINITY_DN113225_c0_g1	2.53112	1.04039	0.207416	0
TRINITY_DN113232_c0_g1	1.40146	1.89374	1.7391	0.814156
TRINITY_DN113247_c0_g1	0.61066	2.02593	0	7.65323
TRINITY_DN11324_c0_g1	3.79961	1.98332	5.76073	5.95896
TRINITY_DN113250_c0_g1	1.42903	1.45218	1.8591	0.183933
TRINITY_DN113264_c0_g1	2.88808	2.55178	1.81886	6.68902
TRINITY_DN113267_c0_g1	3.44392	1.96455	2.96324	2.21367
TRINITY_DN113269_c0_g1	3.58642	0.980413	1.27885	2.21831
TRINITY_DN113279_c0_g1	1.4903	0.825859	4.30735	0.41819
TRINITY_DN11328_c0_g1	0	0	0	0
TRINITY_DN113291_c0_g1	7.33946	0.784021	0	0
TRINITY_DN1132_c0_g1	1.71364	2.3572	1.34223	3.14201
TRINITY_DN11330_c0_g1	0.58753	0	0.236934	0.630507
TRINITY_DN113319_c0_g1	0	0	0	0
TRINITY_DN113341_c0_g1	0.665985	0.890714	2.8976	0.355972
TRINITY_DN113342_c0_g1	0	0	0	0
TRINITY_DN113348_c0_g1	3.76768	2.57068	3.75922	1.80235
TRINITY_DN113356_c0_g1	0.892195	0.333842	0.457285	0.210227
TRINITY_DN113366_c0_g1	0	0	0	0
TRINITY_DN113368_c0_g1	0	0	0	0
TRINITY_DN113381_c0_g1	0	0	0	0
TRINITY_DN113410_c0_g1	0	0	0	0
TRINITY_DN113417_c0_g1	0.314343	0.552315	0.10348	0
TRINITY_DN113421_c0_g1	3.04988	3.98979	3.37178	6.67332
TRINITY_DN113428_c0_g1	2.79353	0.952014	7.86835	1.70064
TRINITY_DN113429_c0_g1	2.5747	0	1.56667	1.28277
TRINITY_DN113434_c0_g1	3.97245	2.59039	0.308983	0.824391
TRINITY_DN113435_c0_g1	4.36665	1.52203	0.868858	1.54142
TRINITY_DN11343_c0_g1	2.57992	3.09308	2.70363	3.14096
TRINITY_DN113442_c0_g1	0.400823	6.49697	0.915098	2.46293
TRINITY_DN11345_c0_g1	1.25484	1.18003	0.82009	0.789156
TRINITY_DN113465_c0_g1	1.44085	0.648797	1.30893	0
TRINITY_DN113469_c0_g1	8.30849	6.86241	2.38307	14.637
TRINITY_DN113473_c0_g1	2.84571	0	1.18318	0
TRINITY_DN113481_c0_g1	0.640349	0.636344	1.37753	0.153062
TRINITY_DN113483_c0_g1	0	0.96895	1.39877	0.514446
TRINITY_DN113499_c0_g1	6.56119	9.2934	15.5839	6.71677
TRINITY_DN11349_c0_g1	9.07876	15.9052	5.82149	11.9753
TRINITY_DN113500_c0_g1	0	0	0	0
TRINITY_DN113503_c0_g1	4.08971	1.80169	3.41108	1.47626
TRINITY_DN113510_c0_g1	1.07396	3.84434	1.96469	3.2108
TRINITY_DN113516_c0_g1	0	0	0	0
TRINITY_DN113522_c0_g1	4.34657	4.02237	3.92059	4.16669
TRINITY_DN113533_c0_g1	0.390022	0.853173	0.203142	0.884101
TRINITY_DN113556_c0_g1	0.934502	0	0	1.02869
TRINITY_DN113582_c0_g1	0	0	0	0
TRINITY_DN113583_c0_g1	0	1.10593	0	0
TRINITY_DN113586_c0_g1	3.06333	0	0.827541	0
TRINITY_DN113608_c0_g1	0	0	0	0
TRINITY_DN113610_c0_g1	1.3495	6.57625	2.37015	3.62478
TRINITY_DN113638_c0_g1	0	0.574341	1.12144	0.680575
TRINITY_DN113639_c0_g1	0.283956	0	1.3299	0
TRINITY_DN113641_c0_g1	0	0	0	0
TRINITY_DN113651_c0_g1	0.274972	3.53846	0	2.32937
TRINITY_DN113677_c0_g1	1.73915	0	0.218092	0
TRINITY_DN113710_c0_g1	0	0	0	0
TRINITY_DN113723_c0_g1	0.351123	0.843418	1.26654	0.0801396
TRINITY_DN113737_c0_g1	2.88273	7.30546	4.58136	3.26941
TRINITY_DN11374_c0_g1	7.35707	0.0736694	165.552	6.24355
TRINITY_DN113750_c0_g1	0	0	0	0
TRINITY_DN113754_c0_g1	14.1411	0	0	0.220239
TRINITY_DN113755_c0_g1	0	0	0	0
TRINITY_DN113759_c0_g1	0	0	0	0
TRINITY_DN113762_c0_g1	0.185072	0.97564	0	0.848412
TRINITY_DN113776_c0_g1	9.01164	5.32072	2.79434	18.5356
TRINITY_DN113784_c0_g1	0	0	0	0
TRINITY_DN113789_c0_g1	0	0	0	0
TRINITY_DN113817_c0_g1	5.10856	2.06151	1.10522	2.24085
TRINITY_DN11383_c0_g1	2.22512	0.0850624	2.98278	0.277387
TRINITY_DN113843_c0_g1	0	0	0	0
TRINITY_DN113855_c0_g1	0	0	0	0
TRINITY_DN113886_c0_g1	3.67762	0.770766	2.89798	0.837819
TRINITY_DN113887_c0_g1	0	0	0	0
TRINITY_DN113892_c0_g1	1.82343	1.4657	11.0114	0
TRINITY_DN113909_c0_g1	0	0	0	0
TRINITY_DN11390_c0_g1	2.86261	3.9288	0	29.8194
TRINITY_DN113911_c0_g1	0.466316	1.21092	0	0.477005
TRINITY_DN113925_c0_g1	0	0.426157	0	3.70584
TRINITY_DN113934_c0_g1	0	0	0	0
TRINITY_DN113955_c0_g1	0	0.93358	0.962659	0.507398
TRINITY_DN113963_c0_g1	0.226465	1.22887	2.49197	0.370645
TRINITY_DN113969_c0_g1	4.82343	7.58678	3.55009	2.39504
TRINITY_DN11397_c0_g1	0.563863	0.292229	0	0
TRINITY_DN113981_c0_g1	5.36978	7.09919	0.854765	2.32737
TRINITY_DN113983_c0_g1	0	20.5449	0	4.18282
TRINITY_DN113989_c0_g1	0.975865	0	2.53034	3.36607
TRINITY_DN113997_c0_g1	0	0	0	0
TRINITY_DN114002_c0_g1	1.68252	1.98019	2.27115	3.65108
TRINITY_DN11401_c0_g1	3.90287	2.56415	3.54499	1.24694
TRINITY_DN114022_c0_g1	0	12.1792	0	4.1819
TRINITY_DN114032_c0_g1	0	0	0	0
TRINITY_DN114047_c0_g1	3.86816	2.01711	0.847436	3.00683
TRINITY_DN114062_c0_g1	3.30751	4.61142	45.4104	11.3314
TRINITY_DN114082_c0_g1	6.51575	6.60687	2.89301	4.6322
TRINITY_DN114087_c0_g1	0	0	0	0
TRINITY_DN114127_c0_g1	0	0	0	0
TRINITY_DN114128_c0_g1	4.42577	4.55369	2.44426	1.14259
TRINITY_DN11413_c0_g1	0	0	0	0
TRINITY_DN114142_c0_g1	0	0	0	0
TRINITY_DN11414_c0_g1	1.54809	0.370296	2.79128	0.90143
TRINITY_DN114150_c0_g1	0	0	0	0
TRINITY_DN114151_c0_g1	0	0	0	0
TRINITY_DN114178_c0_g1	0	0	0	0
TRINITY_DN114189_c0_g1	0.461296	0	1.19199	0
TRINITY_DN114200_c0_g1	0	0	0	0
TRINITY_DN114205_c0_g1	0.730437	0	0.854307	0.757801
TRINITY_DN114206_c0_g1	0	0	0	0
TRINITY_DN114212_c0_g1	2.71682	2.09098	2.11529	1.12898
TRINITY_DN114228_c0_g1	0.30809	5.19789	5.03439	5.13588
TRINITY_DN114230_c0_g1	0.648212	1.70858	7.58919	3.85727
TRINITY_DN114233_c0_g1	0	0	0	0
TRINITY_DN114239_c0_g1	0	0	0	0
TRINITY_DN114242_c0_g1	0.823884	0	6.69153	9.26961
TRINITY_DN114243_c0_g1	0	4.6962	1.58571	3.84967
TRINITY_DN114267_c0_g1	4.91051	7.33177	3.28421	1.94584
TRINITY_DN114276_c0_g1	0.227855	0.315177	0.29439	0.160696
TRINITY_DN114299_c0_g1	3.18266	4.56516	5.12835	1.50467
TRINITY_DN1142_c0_g1	1.23652	0.292919	1.72453	0
TRINITY_DN114301_c0_g1	0	0	0	0
TRINITY_DN114305_c0_g1	0	0	0	0
TRINITY_DN114312_c0_g1	1.88991	26.7838	0	0
TRINITY_DN114319_c0_g1	0	0	0	0
TRINITY_DN114328_c0_g1	2.8559	0.85963	0.958346	0
TRINITY_DN11433_c0_g1	1.92155	3.39989	2.0564	0
TRINITY_DN114341_c0_g1	0	0	0	0
TRINITY_DN11439_c0_g1	1.06033	0.621649	0.522222	0.427591
TRINITY_DN114402_c0_g1	0	0	0	0
TRINITY_DN114414_c0_g1	1.29033	1.55694	1.75017	2.55951
[truncated: 40,029 more rows]
