# Supplementary material for: RNA-Seq Reveals Extensive Transcriptional Response to Heat Stress in the Stony Coral Galaxea fascicularis
Source: Front Genet. 2018 Feb 13;9:37. doi: 10.3389/fgene.2018.00037 (PMC5816741; doi:10.3389/fgene.2018.00037)
Supplement: Supplementary Table 2 — The information of differently expressed genes in coral G. fascicularis during heat stress treatment. [file Table2.XLSX]

## Sheet: gene_exp
gene_id	sample_1	sample_2	status	value_1	value_2	log2(fold_change)	test_stat	p_value	q_value	significant
TRINITY_DN100001_c0_g1	Control_10h	Heat_10h	OK	0.890174	4.8577	2.44811	2.0879	0.2601	0.647734	no
TRINITY_DN100013_c0_g1	Control_10h	Heat_10h	OK	4.51847	4.14462	-0.124592	-0.124403	0.83195	0.943019	no
TRINITY_DN100024_c0_g1	Control_10h	Heat_10h	NOTEST	0.179704	0.83366	2.21384	0	1	1	no
TRINITY_DN100053_c0_g1	Control_10h	Heat_10h	OK	18.1907	5.09463	-1.83615	-1.92883	0.1306	0.562436	no
TRINITY_DN100056_c0_g1	Control_10h	Heat_10h	NOTEST	0.338563	0.261975	-0.369997	0	1	1	no
TRINITY_DN100065_c0_g1	Control_10h	Heat_10h	NOTEST	0	0	0	0	1	1	no
TRINITY_DN100078_c0_g1	Control_10h	Heat_10h	OK	1.62116	2.22139	0.45444	0.40809	0.4905	0.78977	no
TRINITY_DN10007_c0_g1	Control_10h	Heat_10h	OK	1.92402	1.45226	-0.40583	-0.311973	0.59365	0.841824	no
TRINITY_DN100081_c0_g1	Control_10h	Heat_10h	NOTEST	0	0	0	0	1	1	no
TRINITY_DN100089_c0_g1	Control_10h	Heat_10h	NOTEST	0	0.432137	inf	0	1	1	no
TRINITY_DN100099_c0_g1	Control_10h	Heat_10h	NOTEST	0	0.228287	inf	0	1	1	no
TRINITY_DN100101_c0_g1	Control_10h	Heat_10h	OK	0.335106	3.00317	3.1638	1.91162	0.2243	0.62792	no
TRINITY_DN100103_c0_g1	Control_10h	Heat_10h	OK	3.11022	3.92374	0.335213	0.325075	0.56685	0.829755	no
TRINITY_DN100105_c0_g1	Control_10h	Heat_10h	OK	13.8218	10.6164	-0.380649	-0.277067	0.60465	0.846461	no
TRINITY_DN100106_c0_g1	Control_10h	Heat_10h	NOTEST	0	0	0	0	1	1	no
TRINITY_DN100111_c0_g1	Control_10h	Heat_10h	NOTEST	0.743616	0	#NAME?	0	1	1	no
TRINITY_DN100120_c0_g1	Control_10h	Heat_10h	OK	5.86908	4.85026	-0.275071	-0.286298	0.6448	0.864434	no
TRINITY_DN100122_c0_g1	Control_10h	Heat_10h	OK	1.6828	2.89874	0.784564	0.534792	0.3712	0.720311	no
TRINITY_DN100126_c0_g1	Control_10h	Heat_10h	OK	2.74086	1.39045	-0.979081	-0.784436	0.4503	0.766608	no
TRINITY_DN100139_c0_g1	Control_10h	Heat_10h	NOTEST	0	0.200171	inf	0	1	1	no
TRINITY_DN100147_c0_g1	Control_10h	Heat_10h	NOTEST	0	0	0	0	1	1	no
TRINITY_DN100149_c0_g1	Control_10h	Heat_10h	NOTEST	0	0	0	0	1	1	no
TRINITY_DN100156_c0_g1	Control_10h	Heat_10h	OK	3.61006	6.82913	0.919678	0.734185	0.32405	0.690463	no
TRINITY_DN100158_c0_g1	Control_10h	Heat_10h	OK	8.71002	9.11529	0.0656131	0.0481618	0.9548	0.979091	no
TRINITY_DN100164_c0_g1	Control_10h	Heat_10h	NOTEST	0	0.0447455	inf	0	1	1	no
TRINITY_DN100169_c0_g1	Control_10h	Heat_10h	OK	0.484981	2.48508	2.35729	1.54525	0.0323	0.311702	no
TRINITY_DN10016_c0_g1	Control_10h	Heat_10h	NOTEST	0	0	0	0	1	1	no
TRINITY_DN100185_c0_g1	Control_10h	Heat_10h	NOTEST	0	0.952275	inf	0	1	1	no
TRINITY_DN100186_c0_g1	Control_10h	Heat_10h	NOTEST	0	0	0	0	1	1	no
TRINITY_DN100195_c0_g1	Control_10h	Heat_10h	OK	1.18692	0.796279	-0.575873	-0.320694	0.623	0.854701	no
TRINITY_DN100197_c0_g1	Control_10h	Heat_10h	OK	130.854	75.1966	-0.799221	-0.983678	0.21025	0.618613	no
TRINITY_DN100199_c0_g1	Control_10h	Heat_10h	OK	1.16313	2.59272	1.15645	0.882476	0.1654	0.588905	no
TRINITY_DN100204_c0_g1	Control_10h	Heat_10h	OK	2.71591	3.43697	0.339705	0.188441	0.7197	0.89718	no
TRINITY_DN100212_c0_g1	Control_10h	Heat_10h	NOTEST	0	0	0	0	1	1	no
TRINITY_DN100219_c0_g1	Control_10h	Heat_10h	NOTEST	0	0	0	0	1	1	no
TRINITY_DN100223_c0_g1	Control_10h	Heat_10h	OK	1.71001	0.436609	-1.96959	-1.02174	0.1956	0.60998	no
TRINITY_DN100231_c0_g1	Control_10h	Heat_10h	NOTEST	0	0	0	0	1	1	no
TRINITY_DN100236_c0_g1	Control_10h	Heat_10h	NOTEST	0	0	0	0	1	1	no
TRINITY_DN100242_c0_g1	Control_10h	Heat_10h	NOTEST	0.66677	0.13399	-2.31506	0	1	1	no
TRINITY_DN100246_c0_g1	Control_10h	Heat_10h	NOTEST	1.52554	1.01501	-0.587832	0	1	1	no
TRINITY_DN100250_c0_g1	Control_10h	Heat_10h	NOTEST	0	0	0	0	1	1	no
TRINITY_DN100260_c0_g1	Control_10h	Heat_10h	NOTEST	0	0	0	0	1	1	no
TRINITY_DN100270_c0_g1	Control_10h	Heat_10h	OK	10.419	6.7118	-0.634439	-0.458088	0.53645	0.815028	no
TRINITY_DN100281_c0_g1	Control_10h	Heat_10h	OK	5.67541	5.8475	0.0430951	0.0550632	0.91885	0.970706	no
TRINITY_DN100287_c0_g1	Control_10h	Heat_10h	OK	1.99347	2.72149	0.44911	0.356308	0.59385	0.841935	no
TRINITY_DN100291_c0_g1	Control_10h	Heat_10h	NOTEST	0.570527	0.228426	-1.32057	0	1	1	no
TRINITY_DN100307_c0_g1	Control_10h	Heat_10h	OK	15.6908	20.5135	0.386658	0.487835	0.44685	0.764726	no
TRINITY_DN100318_c0_g1	Control_10h	Heat_10h	OK	1.41811	7.24787	2.35358	2.53772	0.1637	0.586988	no
TRINITY_DN100322_c0_g1	Control_10h	Heat_10h	OK	1.33113	1.41075	0.0838111	0.0676342	0.9072	0.967762	no
TRINITY_DN100333_c0_g1	Control_10h	Heat_10h	NOTEST	0	0	0	0	1	1	no
TRINITY_DN100341_c0_g1	Control_10h	Heat_10h	OK	4.02476	2.17941	-0.884962	-0.638886	0.2838	0.663216	no
TRINITY_DN100346_c0_g1	Control_10h	Heat_10h	NOTEST	0.476398	0.77854	0.708603	0	1	1	no
TRINITY_DN100347_c0_g1	Control_10h	Heat_10h	NOTEST	0	0	0	0	1	1	no
TRINITY_DN10035_c0_g1	Control_10h	Heat_10h	OK	5.32452	5.14869	-0.0484468	-0.0607705	0.9129	0.969047	no
TRINITY_DN100365_c0_g1	Control_10h	Heat_10h	NOTEST	0	0	0	0	1	1	no
TRINITY_DN100368_c0_g1	Control_10h	Heat_10h	NOTEST	0	0	0	0	1	1	no
TRINITY_DN100369_c0_g1	Control_10h	Heat_10h	NOTEST	1.07111	0.51908	-1.04508	0	1	1	no
TRINITY_DN100372_c0_g1	Control_10h	Heat_10h	OK	1.14647	0.127663	-3.16679	-1.50486	0.1925	0.60819	no
TRINITY_DN100385_c0_g1	Control_10h	Heat_10h	OK	3.00275	3.07564	0.0346003	0.0243579	0.95075	0.978049	no
TRINITY_DN100397_c0_g1	Control_10h	Heat_10h	NOTEST	0	0	0	0	1	1	no
TRINITY_DN100421_c0_g1	Control_10h	Heat_10h	NOTEST	0.334041	0.777355	1.21855	0	1	1	no
TRINITY_DN100423_c0_g1	Control_10h	Heat_10h	OK	5.48179	5.08876	-0.107333	-0.112923	0.92555	0.972087	no
TRINITY_DN100425_c0_g1	Control_10h	Heat_10h	NOTEST	0.314651	0.593076	0.914465	0	1	1	no
TRINITY_DN100428_c0_g1	Control_10h	Heat_10h	NOTEST	0.663198	0.683513	0.0435287	0	1	1	no
TRINITY_DN100440_c0_g1	Control_10h	Heat_10h	OK	1.38857	1.25162	-0.149803	-0.11606	0.8368	0.944883	no
TRINITY_DN100442_c0_g1	Control_10h	Heat_10h	NOTEST	0.290075	0	#NAME?	0	1	1	no
TRINITY_DN100444_c0_g1	Control_10h	Heat_10h	OK	2.70505	6.43582	1.25047	1.25678	0.3859	0.729096	no
TRINITY_DN100451_c0_g1	Control_10h	Heat_10h	OK	3.31623	5.55748	0.744886	0.681531	0.43035	0.755435	no
TRINITY_DN100454_c0_g1	Control_10h	Heat_10h	NOTEST	0	0	0	0	1	1	no
TRINITY_DN100458_c0_g1	Control_10h	Heat_10h	NOTEST	0	0	0	0	1	1	no
TRINITY_DN100464_c0_g1	Control_10h	Heat_10h	NOTEST	0.203453	0.0643522	-1.66063	0	1	1	no
TRINITY_DN100471_c0_g1	Control_10h	Heat_10h	NOTEST	0	0	0	0	1	1	no
TRINITY_DN100497_c0_g1	Control_10h	Heat_10h	NOTEST	0	0	0	0	1	1	no
TRINITY_DN100499_c0_g1	Control_10h	Heat_10h	OK	4.009	3.81604	-0.0711665	-0.0646604	0.9181	0.970572	no
TRINITY_DN100513_c0_g1	Control_10h	Heat_10h	OK	0.960194	1.54217	0.683563	0.410218	0.50885	0.799808	no
TRINITY_DN100535_c0_g1	Control_10h	Heat_10h	OK	0.291803	1.91597	2.71501	1.7097	0.0189	0.230905	no
TRINITY_DN100536_c0_g1	Control_10h	Heat_10h	NOTEST	0	0	0	0	1	1	no
TRINITY_DN100547_c0_g1	Control_10h	Heat_10h	NOTEST	0	0	0	0	1	1	no
TRINITY_DN100549_c0_g1	Control_10h	Heat_10h	NOTEST	0	0	0	0	1	1	no
TRINITY_DN100553_c0_g1	Control_10h	Heat_10h	OK	0	1.10482	inf	#NAME?	0.0107	0.16619	no
TRINITY_DN100558_c0_g1	Control_10h	Heat_10h	NOTEST	0	0	0	0	1	1	no
TRINITY_DN100559_c0_g1	Control_10h	Heat_10h	NOTEST	0.436699	0.84464	0.951696	0	1	1	no
TRINITY_DN100560_c0_g1	Control_10h	Heat_10h	OK	1.30909	0.866772	-0.594838	-0.430575	0.45185	0.767665	no
TRINITY_DN100566_c0_g1	Control_10h	Heat_10h	OK	3.42079	1.38787	-1.30146	-1.02626	0.0805	0.481844	no
TRINITY_DN100570_c0_g1	Control_10h	Heat_10h	OK	2.14307	2.12997	-0.00884563	-0.00702272	0.97315	0.984517	no
TRINITY_DN100576_c0_g1	Control_10h	Heat_10h	NOTEST	0	0	0	0	1	1	no
TRINITY_DN100580_c0_g1	Control_10h	Heat_10h	NOTEST	0	0	0	0	1	1	no
TRINITY_DN100588_c0_g1	Control_10h	Heat_10h	OK	2.27456	0.760524	-1.58052	-1.24882	0.0442	0.368251	no
TRINITY_DN100590_c0_g1	Control_10h	Heat_10h	OK	3.5838	3.0697	-0.223393	-0.184136	0.7672	0.917179	no
TRINITY_DN100593_c0_g1	Control_10h	Heat_10h	NOTEST	0	0	0	0	1	1	no
TRINITY_DN100599_c0_g1	Control_10h	Heat_10h	OK	1.93587	2.23524	0.207447	0.162858	0.81735	0.937809	no
TRINITY_DN100604_c0_g1	Control_10h	Heat_10h	OK	1.49122	2.87175	0.945442	0.570763	0.50555	0.798228	no
TRINITY_DN100605_c0_g1	Control_10h	Heat_10h	NOTEST	0	0	0	0	1	1	no
TRINITY_DN100608_c0_g1	Control_10h	Heat_10h	OK	1.77421	2.31173	0.381799	0.344063	0.5511	0.822086	no
TRINITY_DN100613_c0_g1	Control_10h	Heat_10h	NOTEST	0.566824	0.355855	-0.671611	0	1	1	no
TRINITY_DN100624_c0_g1	Control_10h	Heat_10h	NOTEST	0	0	0	0	1	1	no
TRINITY_DN100625_c0_g1	Control_10h	Heat_10h	OK	0.472427	1.65792	1.81121	0.924614	0.13985	0.571889	no
TRINITY_DN100629_c0_g1	Control_10h	Heat_10h	NOTEST	0.615899	1.08987	0.823386	0	1	1	no
TRINITY_DN100636_c0_g1	Control_10h	Heat_10h	NOTEST	0.757397	0.411761	-0.879242	0	1	1	no
TRINITY_DN100638_c0_g1	Control_10h	Heat_10h	OK	1.22155	1.66588	0.447573	0.332617	0.57325	0.833253	no
TRINITY_DN10063_c0_g1	Control_10h	Heat_10h	OK	0.831257	1.19109	0.518917	0.344409	0.6223	0.854378	no
TRINITY_DN100647_c0_g1	Control_10h	Heat_10h	NOTEST	0	0	0	0	1	1	no
TRINITY_DN100659_c0_g1	Control_10h	Heat_10h	NOTEST	0	0	0	0	1	1	no
TRINITY_DN100663_c0_g1	Control_10h	Heat_10h	OK	0.548131	1.44396	1.39743	1.04151	0.08975	0.502723	no
TRINITY_DN100675_c0_g1	Control_10h	Heat_10h	NOTEST	0.687114	1.12081	0.705918	0	1	1	no
TRINITY_DN100679_c0_g1	Control_10h	Heat_10h	NOTEST	0	0	0	0	1	1	no
TRINITY_DN100680_c0_g1	Control_10h	Heat_10h	NOTEST	2.08138	0	#NAME?	0	1	1	no
TRINITY_DN100685_c0_g1	Control_10h	Heat_10h	OK	2.2566	1.61749	-0.480391	-0.532386	0.363	0.71512	no
TRINITY_DN100691_c0_g1	Control_10h	Heat_10h	NOTEST	0	0	0	0	1	1	no
TRINITY_DN10069_c0_g1	Control_10h	Heat_10h	OK	2.53593	3.39396	0.420455	0.497398	0.3889	0.73106	no
TRINITY_DN1006_c0_g1	Control_10h	Heat_10h	OK	1.15528	3.43519	1.57214	1.24191	0.04745	0.381973	no
TRINITY_DN100700_c0_g1	Control_10h	Heat_10h	NOTEST	0	0	0	0	1	1	no
TRINITY_DN100702_c0_g1	Control_10h	Heat_10h	OK	1.64539	1.38258	-0.251067	-0.156969	0.7881	0.926021	no
TRINITY_DN100710_c0_g1	Control_10h	Heat_10h	OK	5.06171	3.52014	-0.523993	-0.47899	0.49115	0.790199	no
TRINITY_DN100711_c0_g1	Control_10h	Heat_10h	OK	2.37267	1.24965	-0.924995	-0.59976	0.3652	0.716504	no
TRINITY_DN100712_c0_g1	Control_10h	Heat_10h	OK	6.74882	3.86	-0.806037	-0.551748	0.56875	0.831002	no
TRINITY_DN100713_c0_g1	Control_10h	Heat_10h	NOTEST	0	0	0	0	1	1	no
TRINITY_DN100720_c0_g1	Control_10h	Heat_10h	OK	3.07311	2.6435	-0.217252	-0.161175	0.77935	0.922456	no
TRINITY_DN100722_c0_g1	Control_10h	Heat_10h	NOTEST	0	0	0	0	1	1	no
TRINITY_DN100725_c0_g1	Control_10h	Heat_10h	NOTEST	0	0	0	0	1	1	no
TRINITY_DN100728_c0_g1	Control_10h	Heat_10h	OK	3.67883	1.71702	-1.09934	-0.594413	0.27455	0.657514	no
TRINITY_DN100745_c0_g1	Control_10h	Heat_10h	OK	3.0065	5.37242	0.837487	0.838714	0.15375	0.578554	no
TRINITY_DN100751_c0_g1	Control_10h	Heat_10h	OK	4.36592	3.02221	-0.530681	-0.40576	0.4505	0.766721	no
TRINITY_DN100770_c0_g1	Control_10h	Heat_10h	OK	1.83869	1.78545	-0.0423917	-0.0305641	0.96145	0.980974	no
TRINITY_DN100773_c0_g1	Control_10h	Heat_10h	NOTEST	0	0	0	0	1	1	no
TRINITY_DN100776_c0_g1	Control_10h	Heat_10h	NOTEST	1.22803	0.797599	-0.622614	0	1	1	no
TRINITY_DN100782_c0_g1	Control_10h	Heat_10h	OK	11.1938	5.39839	-1.05209	-1.28047	0.40285	0.739785	no
TRINITY_DN100788_c0_g1	Control_10h	Heat_10h	OK	1.80379	2.12542	0.236716	0.154159	0.78475	0.924723	no
TRINITY_DN100795_c0_g1	Control_10h	Heat_10h	OK	0	58.2134	inf	#NAME?	5e-05	0.0038346	yes
TRINITY_DN100803_c0_g1	Control_10h	Heat_10h	NOTEST	0.831087	0.755359	-0.137838	0	1	1	no
TRINITY_DN10080_c0_g1	Control_10h	Heat_10h	OK	0.769688	3.97091	2.36712	1.70777	0.2274	0.629535	no
TRINITY_DN100815_c0_g1	Control_10h	Heat_10h	NOTEST	0	0	0	0	1	1	no
TRINITY_DN100825_c0_g1	Control_10h	Heat_10h	OK	3.26904	0.882381	-1.8894	-1.2473	0.11505	0.548112	no
TRINITY_DN100828_c0_g1	Control_10h	Heat_10h	OK	2.07617	8.18753	1.9795	1.49661	0.0865	0.495405	no
TRINITY_DN100830_c0_g1	Control_10h	Heat_10h	OK	3.6959	2.04278	-0.855391	-0.497108	0.40585	0.741652	no
TRINITY_DN100833_c0_g1	Control_10h	Heat_10h	NOTEST	0.362234	0.847668	1.22658	0	1	1	no
TRINITY_DN100836_c0_g1	Control_10h	Heat_10h	NOTEST	0	0	0	0	1	1	no
TRINITY_DN100840_c0_g1	Control_10h	Heat_10h	NOTEST	0.615483	0.962486	0.645046	0	1	1	no
TRINITY_DN100852_c0_g1	Control_10h	Heat_10h	OK	2.08109	1.18253	-0.815467	-0.441766	0.4255	0.752639	no
TRINITY_DN100853_c0_g1	Control_10h	Heat_10h	OK	1.42123	1.86298	0.390479	0.284636	0.645	0.864535	no
TRINITY_DN100856_c0_g1	Control_10h	Heat_10h	NOTEST	0.692646	1.41945	1.03514	0	1	1	no
TRINITY_DN100857_c0_g1	Control_10h	Heat_10h	OK	0	1.17904	inf	#NAME?	0.00075	0.0297861	yes
TRINITY_DN100864_c0_g1	Control_10h	Heat_10h	NOTEST	0.637729	0.320326	-0.993402	0	1	1	no
TRINITY_DN100865_c0_g1	Control_10h	Heat_10h	NOTEST	0	0	0	0	1	1	no
TRINITY_DN100870_c0_g1	Control_10h	Heat_10h	NOTEST	0	0	0	0	1	1	no
TRINITY_DN100876_c0_g1	Control_10h	Heat_10h	OK	2.5912	2.8309	0.12764	0.112785	0.9069	0.967621	no
TRINITY_DN100885_c0_g1	Control_10h	Heat_10h	NOTEST	0	0	0	0	1	1	no
TRINITY_DN100886_c0_g1	Control_10h	Heat_10h	OK	1.97562	1.80733	-0.128445	-0.103347	0.90275	0.966475	no
TRINITY_DN100888_c0_g1	Control_10h	Heat_10h	OK	1.18229	1.83207	0.631895	0.41479	0.4929	0.791371	no
TRINITY_DN100894_c0_g1	Control_10h	Heat_10h	OK	0.121396	1.94382	4.0011	1.03532	0.10415	0.531062	no
TRINITY_DN100905_c0_g1	Control_10h	Heat_10h	NOTEST	0.843378	0.310477	-1.44169	0	1	1	no
TRINITY_DN100907_c0_g1	Control_10h	Heat_10h	NOTEST	0.748831	0	#NAME?	0	1	1	no
TRINITY_DN100909_c0_g1	Control_10h	Heat_10h	OK	2.08544	4.54291	1.12327	0.773676	0.33455	0.696728	no
TRINITY_DN100915_c0_g1	Control_10h	Heat_10h	OK	2.15769	2.10202	-0.0377056	-0.0366441	0.94755	0.977184	no
TRINITY_DN100917_c0_g1	Control_10h	Heat_10h	OK	0.241752	18.5658	6.26298	2.45934	0.1178	0.551014	no
TRINITY_DN100918_c0_g1	Control_10h	Heat_10h	NOTEST	0.568873	0.378659	-0.587207	0	1	1	no
TRINITY_DN10091_c0_g1	Control_10h	Heat_10h	OK	0.829276	1.43639	0.792519	0.577832	0.3687	0.718714	no
TRINITY_DN100920_c0_g1	Control_10h	Heat_10h	OK	1.46551	1.12927	-0.376021	-0.240304	0.747	0.908779	no
TRINITY_DN100927_c0_g1	Control_10h	Heat_10h	OK	2.02378	2.17465	0.103733	0.0857964	0.88245	0.960808	no
TRINITY_DN100934_c0_g1	Control_10h	Heat_10h	NOTEST	0	0	0	0	1	1	no
TRINITY_DN100937_c0_g1	Control_10h	Heat_10h	OK	1.23172	1.05492	-0.223541	-0.132435	0.8082	0.933906	no
TRINITY_DN100938_c0_g1	Control_10h	Heat_10h	OK	0.571435	6.82426	3.57801	2.28923	0.00895	0.14881	no
TRINITY_DN100942_c0_g1	Control_10h	Heat_10h	OK	4.53885	0.81151	-2.48365	-1.9001	0.2278	0.629708	no
TRINITY_DN100946_c0_g1	Control_10h	Heat_10h	OK	0.130046	4.12032	4.98566	1.40164	0.11795	0.551014	no
TRINITY_DN100947_c0_g1	Control_10h	Heat_10h	NOTEST	0	0	0	0	1	1	no
TRINITY_DN100954_c0_g1	Control_10h	Heat_10h	OK	1.09477	1.46505	0.420326	0.276415	0.6707	0.875316	no
TRINITY_DN100957_c0_g1	Control_10h	Heat_10h	NOTEST	0	0	0	0	1	1	no
TRINITY_DN100959_c0_g1	Control_10h	Heat_10h	OK	9.88984	6.02575	-0.714807	-0.680637	0.38745	0.730264	no
TRINITY_DN100966_c0_g1	Control_10h	Heat_10h	OK	2.36275	3.94298	0.738817	0.589441	0.30785	0.679754	no
TRINITY_DN100968_c1_g1	Control_10h	Heat_10h	NOTEST	0	0	0	0	1	1	no
TRINITY_DN100969_c0_g1	Control_10h	Heat_10h	NOTEST	0	0	0	0	1	1	no
TRINITY_DN100971_c0_g1	Control_10h	Heat_10h	OK	2.36646	3.1756	0.424295	0.301172	0.6678	0.874127	no
TRINITY_DN100976_c0_g1	Control_10h	Heat_10h	OK	1.04167	0.614689	-0.760976	-0.556436	0.34495	0.70414	no
TRINITY_DN100977_c0_g1	Control_10h	Heat_10h	NOTEST	0.329584	0.686032	1.05763	0	1	1	no
TRINITY_DN100985_c0_g1	Control_10h	Heat_10h	NOTEST	0	0	0	0	1	1	no
TRINITY_DN100991_c0_g1	Control_10h	Heat_10h	OK	5.30785	5.59767	0.0766975	0.0593886	0.94575	0.976634	no
TRINITY_DN100997_c0_g1	Control_10h	Heat_10h	OK	1.76415	7.76559	2.13812	1.5064	0.27655	0.658589	no
TRINITY_DN101003_c0_g1	Control_10h	Heat_10h	NOTEST	2.11626	0.857655	-1.30305	0	1	1	no
TRINITY_DN101005_c0_g1	Control_10h	Heat_10h	NOTEST	0	0	0	0	1	1	no
TRINITY_DN101009_c0_g1	Control_10h	Heat_10h	NOTEST	0	0	0	0	1	1	no
TRINITY_DN101017_c0_g1	Control_10h	Heat_10h	OK	4.55331	3.41293	-0.415901	-0.415637	0.46115	0.773568	no
TRINITY_DN101021_c0_g1	Control_10h	Heat_10h	NOTEST	1.02284	2.00038	0.967687	0	1	1	no
TRINITY_DN101032_c0_g1	Control_10h	Heat_10h	NOTEST	0	0	0	0	1	1	no
TRINITY_DN101039_c0_g1	Control_10h	Heat_10h	OK	4.31274	6.76973	0.650494	0.428978	0.59405	0.841959	no
TRINITY_DN101049_c0_g1	Control_10h	Heat_10h	NOTEST	1.24259	0	#NAME?	0	1	1	no
TRINITY_DN101052_c0_g1	Control_10h	Heat_10h	NOTEST	0	0	0	0	1	1	no
TRINITY_DN101069_c0_g1	Control_10h	Heat_10h	NOTEST	0	0	0	0	1	1	no
TRINITY_DN101073_c0_g1	Control_10h	Heat_10h	OK	1.06642	1.20489	0.176125	0.0991766	0.86735	0.95552	no
TRINITY_DN10107_c0_g1	Control_10h	Heat_10h	OK	0.931595	3.56062	1.93435	1.73786	0.3102	0.681193	no
TRINITY_DN101089_c0_g1	Control_10h	Heat_10h	OK	2.6414	3.20592	0.279434	0.209451	0.71125	0.893598	no
TRINITY_DN101097_c0_g1	Control_10h	Heat_10h	OK	5.66505	2.53248	-1.16154	-0.889899	0.2272	0.629499	no
TRINITY_DN101099_c0_g1	Control_10h	Heat_10h	NOTEST	1.85413	0	#NAME?	0	1	1	no
TRINITY_DN101104_c0_g1	Control_10h	Heat_10h	OK	2.13686	1.73605	-0.299684	-0.200176	0.70655	0.891443	no
TRINITY_DN101107_c0_g1	Control_10h	Heat_10h	OK	23.3235	3.01315	-2.95244	-3.80056	0.02575	0.276174	no
TRINITY_DN101116_c0_g1	Control_10h	Heat_10h	OK	1.09894	0.570157	-0.94668	-0.713523	0.1972	0.611459	no
TRINITY_DN101122_c0_g1	Control_10h	Heat_10h	NOTEST	0	0	0	0	1	1	no
TRINITY_DN101129_c0_g1	Control_10h	Heat_10h	NOTEST	0.209723	0.136214	-0.622614	0	1	1	no
TRINITY_DN101132_c0_g1	Control_10h	Heat_10h	NOTEST	0	0	0	0	1	1	no
TRINITY_DN101147_c0_g1	Control_10h	Heat_10h	NOTEST	1.00305	0.297795	-1.752	0	1	1	no
TRINITY_DN101148_c0_g1	Control_10h	Heat_10h	NOTEST	1.29005	1.79373	0.475531	0	1	1	no
TRINITY_DN101150_c0_g1	Control_10h	Heat_10h	OK	8.94633	6.88071	-0.378739	-0.475694	0.79665	0.929371	no
TRINITY_DN101151_c0_g1	Control_10h	Heat_10h	NOTEST	0	0	0	0	1	1	no
TRINITY_DN101157_c0_g1	Control_10h	Heat_10h	NOTEST	0.404195	0	#NAME?	0	1	1	no
TRINITY_DN101163_c0_g1	Control_10h	Heat_10h	OK	0	9.7495	inf	#NAME?	0.00035	0.0171786	yes
TRINITY_DN101166_c0_g1	Control_10h	Heat_10h	OK	1.20947	1.06173	-0.187962	-0.135704	0.82575	0.940845	no
TRINITY_DN101180_c0_g1	Control_10h	Heat_10h	NOTEST	0.299662	1.24388	2.05345	0	1	1	no
TRINITY_DN101186_c0_g1	Control_10h	Heat_10h	OK	0.476563	1.36834	1.52169	0.767101	0.3238	0.690325	no
TRINITY_DN101187_c0_g1	Control_10h	Heat_10h	OK	0.826876	27.0164	5.03002	4.77113	0.1722	0.594121	no
TRINITY_DN101188_c0_g1	Control_10h	Heat_10h	NOTEST	0.670252	0.328679	-1.02803	0	1	1	no
TRINITY_DN10118_c0_g1	Control_10h	Heat_10h	NOTEST	0	0	0	0	1	1	no
TRINITY_DN101190_c0_g1	Control_10h	Heat_10h	OK	1.02404	1.11137	0.118066	0.0848241	0.88645	0.961824	no
TRINITY_DN101193_c0_g1	Control_10h	Heat_10h	OK	1.56673	1.58805	0.0194976	0.0124138	0.94725	0.977094	no
TRINITY_DN101197_c0_g1	Control_10h	Heat_10h	OK	1.46625	3.14482	1.10084	0.714666	0.3587	0.71252	no
TRINITY_DN101202_c0_g1	Control_10h	Heat_10h	NOTEST	0.373279	0	#NAME?	0	1	1	no
TRINITY_DN101203_c0_g1	Control_10h	Heat_10h	NOTEST	0	0	0	0	1	1	no
TRINITY_DN101207_c0_g1	Control_10h	Heat_10h	OK	0.896454	7.79147	3.1196	2.17712	0.04835	0.386064	no
TRINITY_DN101211_c0_g1	Control_10h	Heat_10h	OK	0.661678	1.89937	1.52132	1.01276	0.1075	0.536349	no
TRINITY_DN101215_c0_g1	Control_10h	Heat_10h	NOTEST	0.486236	0	#NAME?	0	1	1	no
TRINITY_DN101225_c0_g1	Control_10h	Heat_10h	NOTEST	0.430667	0.0832706	-2.37069	0	1	1	no
TRINITY_DN101232_c0_g1	Control_10h	Heat_10h	OK	5.67104	5.21956	-0.119686	-0.121937	0.9312	0.973014	no
TRINITY_DN101235_c0_g1	Control_10h	Heat_10h	NOTEST	0	0	0	0	1	1	no
TRINITY_DN101250_c0_g1	Control_10h	Heat_10h	NOTEST	0	0	0	0	1	1	no
TRINITY_DN101254_c0_g1	Control_10h	Heat_10h	OK	2.20458	7.81359	1.82548	1.36277	0.0303	0.301143	no
TRINITY_DN101258_c0_g1	Control_10h	Heat_10h	NOTEST	0.802361	0.792737	-0.0174089	0	1	1	no
TRINITY_DN101266_c0_g1	Control_10h	Heat_10h	NOTEST	0	0	0	0	1	1	no
TRINITY_DN101269_c0_g1	Control_10h	Heat_10h	OK	0	3.34043	inf	#NAME?	0.0084	0.14292	no
TRINITY_DN10126_c0_g1	Control_10h	Heat_10h	OK	2.20743	6.30659	1.51449	1.78089	0.37985	0.725695	no
TRINITY_DN101274_c0_g1	Control_10h	Heat_10h	NOTEST	1.22543	0.987948	-0.310778	0	1	1	no
TRINITY_DN101281_c0_g1	Control_10h	Heat_10h	OK	2.5819	4.85541	0.911159	0.731287	0.2974	0.673053	no
TRINITY_DN101292_c0_g1	Control_10h	Heat_10h	OK	0.83484	1.41513	0.761367	0.366458	0.63965	0.862281	no
TRINITY_DN101309_c0_g1	Control_10h	Heat_10h	NOTEST	0	0	0	0	1	1	no
TRINITY_DN10130_c0_g1	Control_10h	Heat_10h	OK	0.85989	2.70761	1.65479	1.2368	0.04605	0.376368	no
TRINITY_DN101311_c0_g1	Control_10h	Heat_10h	NOTEST	0	0	0	0	1	1	no
TRINITY_DN101314_c0_g1	Control_10h	Heat_10h	OK	0.904942	1.15532	0.352391	0.218666	0.7099	0.892861	no
TRINITY_DN101315_c0_g1	Control_10h	Heat_10h	OK	8.59623	24.074	1.4857	2.94807	0.17335	0.594579	no
TRINITY_DN101320_c0_g1	Control_10h	Heat_10h	NOTEST	0.522645	0.82042	0.65053	0	1	1	no
TRINITY_DN101328_c0_g1	Control_10h	Heat_10h	NOTEST	0.42873	0.278457	-0.622614	0	1	1	no
TRINITY_DN101337_c0_g1	Control_10h	Heat_10h	OK	2.66855	6.17904	1.21133	0.884515	0.2404	0.636507	no
TRINITY_DN10133_c0_g1	Control_10h	Heat_10h	OK	1.7974	1.30201	-0.465172	-0.24398	0.7115	0.893692	no
TRINITY_DN101340_c0_g1	Control_10h	Heat_10h	NOTEST	0	0	0	0	1	1	no
TRINITY_DN101343_c0_g1	Control_10h	Heat_10h	OK	3.60854	1.49251	-1.27367	-0.794139	0.17595	0.596451	no
TRINITY_DN101345_c0_g1	Control_10h	Heat_10h	NOTEST	0	0	0	0	1	1	no
TRINITY_DN101346_c0_g1	Control_10h	Heat_10h	NOTEST	0	0	0	0	1	1	no
TRINITY_DN101360_c0_g1	Control_10h	Heat_10h	OK	1.45429	1.10136	-0.401028	-0.364522	0.53545	0.8144	no
TRINITY_DN101371_c0_g1	Control_10h	Heat_10h	OK	2.12252	12.0275	2.5025	2.38849	0.0006	0.0252229	yes
TRINITY_DN101388_c0_g1	Control_10h	Heat_10h	OK	12.4119	5.2412	-1.24375	-1.34131	0.2883	0.666596	no
TRINITY_DN101392_c0_g1	Control_10h	Heat_10h	OK	0.779973	1.04948	0.428178	0.292705	0.6016	0.845451	no
TRINITY_DN101394_c0_g1	Control_10h	Heat_10h	OK	1.90876	1.70593	-0.162082	-0.109627	0.86485	0.95461	no
TRINITY_DN10139_c0_g1	Control_10h	Heat_10h	OK	2.4448	3.89456	0.671744	0.66181	0.5774	0.834993	no
TRINITY_DN101406_c0_g1	Control_10h	Heat_10h	NOTEST	0	0	0	0	1	1	no
TRINITY_DN101407_c0_g1	Control_10h	Heat_10h	NOTEST	0	0.786974	inf	0	1	1	no
TRINITY_DN101412_c0_g1	Control_10h	Heat_10h	NOTEST	2.28055	1.27185	-0.842461	0	1	1	no
TRINITY_DN101423_c0_g1	Control_10h	Heat_10h	OK	5.03524	2.75021	-0.872516	-0.796797	0.15785	0.581715	no
TRINITY_DN10142_c0_g1	Control_10h	Heat_10h	OK	0.86636	1.06964	0.304085	0.226702	0.69935	0.888175	no
TRINITY_DN101432_c0_g1	Control_10h	Heat_10h	NOTEST	0	0	0	0	1	1	no
TRINITY_DN101435_c0_g1	Control_10h	Heat_10h	NOTEST	0.671125	1.06139	0.661297	0	1	1	no
TRINITY_DN101457_c0_g1	Control_10h	Heat_10h	OK	1.00166	9.82791	3.2945	2.17216	0.01245	0.181692	no
TRINITY_DN101468_c0_g1	Control_10h	Heat_10h	OK	2.83297	1.3166	-1.1055	-1.03658	0.4129	0.74601	no
TRINITY_DN101472_c0_g1	Control_10h	Heat_10h	NOTEST	0	0	0	0	1	1	no
TRINITY_DN101478_c0_g1	Control_10h	Heat_10h	OK	0.975865	3.12393	1.67861	1.44771	0.3428	0.702479	no
TRINITY_DN101482_c0_g1	Control_10h	Heat_10h	NOTEST	0	0	0	0	1	1	no
TRINITY_DN101493_c0_g1	Control_10h	Heat_10h	OK	6.18476	6.50358	0.0725156	0.0551816	0.92675	0.972318	no
TRINITY_DN101503_c0_g1	Control_10h	Heat_10h	OK	2.26621	0.653485	-1.79406	-1.22355	0.0608	0.426701	no
TRINITY_DN101509_c0_g1	Control_10h	Heat_10h	OK	1.74017	2.90012	0.736883	0.674025	0.6055	0.846783	no
TRINITY_DN101510_c0_g1	Control_10h	Heat_10h	NOTEST	0.522653	0.480925	-0.12004	0	1	1	no
TRINITY_DN101513_c0_g1	Control_10h	Heat_10h	OK	10.062	4.69027	-1.10117	-0.87564	0.12665	0.560884	no
TRINITY_DN101519_c0_g1	Control_10h	Heat_10h	OK	1.69399	2.69869	0.67183	0.483774	0.45575	0.770118	no
TRINITY_DN101534_c0_g1	Control_10h	Heat_10h	NOTEST	0	0	0	0	1	1	no
TRINITY_DN101543_c0_g1	Control_10h	Heat_10h	NOTEST	0	0	0	0	1	1	no
TRINITY_DN101560_c0_g1	Control_10h	Heat_10h	OK	1.13019	0.937691	-0.26938	-0.188613	0.74585	0.908349	no
TRINITY_DN101563_c0_g1	Control_10h	Heat_10h	OK	2.01805	0.743314	-1.44092	-0.847474	0.38415	0.727953	no
TRINITY_DN101568_c0_g1	Control_10h	Heat_10h	OK	3.52231	6.24118	0.825297	0.582745	0.39995	0.737966	no
TRINITY_DN101570_c0_g1	Control_10h	Heat_10h	OK	2.17154	0.679822	-1.67549	-1.03253	0.36625	0.717161	no
TRINITY_DN101582_c0_g1	Control_10h	Heat_10h	OK	1.77186	2.08109	0.232074	0.203629	0.74845	0.909353	no
TRINITY_DN101591_c0_g1	Control_10h	Heat_10h	OK	1.88879	0.765251	-1.30346	-0.936379	0.3844	0.728217	no
TRINITY_DN101594_c0_g1	Control_10h	Heat_10h	NOTEST	0.377927	1.14785	1.60275	0	1	1	no
TRINITY_DN101598_c0_g1	Control_10h	Heat_10h	OK	0.715051	2.52805	1.82191	1.07546	0.15625	0.580412	no
TRINITY_DN101614_c0_g1	Control_10h	Heat_10h	OK	0.737546	1.56907	1.0891	0.631219	0.41695	0.748269	no
TRINITY_DN101615_c0_g1	Control_10h	Heat_10h	NOTEST	0	1.24111	inf	0	1	1	no
TRINITY_DN101620_c0_g1	Control_10h	Heat_10h	OK	3.19579	2.0642	-0.630588	-0.310906	0.55775	0.82534	no
TRINITY_DN101623_c0_g1	Control_10h	Heat_10h	NOTEST	0	0	0	0	1	1	no
TRINITY_DN101640_c0_g1	Control_10h	Heat_10h	NOTEST	0	0	0	0	1	1	no
TRINITY_DN101641_c0_g1	Control_10h	Heat_10h	NOTEST	0.228317	0.745569	1.7073	0	1	1	no
TRINITY_DN101643_c0_g1	Control_10h	Heat_10h	OK	1.17774	2.84218	1.27097	0.954835	0.27635	0.65847	no
TRINITY_DN101647_c0_g1	Control_10h	Heat_10h	OK	3.12211	7.49677	1.26375	1.10597	0.11675	0.550584	no
TRINITY_DN10164_c0_g1	Control_10h	Heat_10h	OK	1.74535	2.46648	0.498936	0.394564	0.48045	0.783982	no
TRINITY_DN101651_c0_g1	Control_10h	Heat_10h	NOTEST	0.42734	0.254511	-0.747655	0	1	1	no
TRINITY_DN101662_c0_g1	Control_10h	Heat_10h	OK	2.00959	2.41059	0.262486	0.120373	0.8587	0.952279	no
TRINITY_DN101663_c0_g1	Control_10h	Heat_10h	OK	6.33097	3.41901	-0.888849	-0.731935	0.4515	0.767505	no
TRINITY_DN101669_c0_g1	Control_10h	Heat_10h	OK	3.74122	5.94016	0.666992	0.546685	0.35425	0.709843	no
TRINITY_DN101678_c0_g1	Control_10h	Heat_10h	NOTEST	0	0	0	0	1	1	no
TRINITY_DN101682_c0_g1	Control_10h	Heat_10h	NOTEST	0	0	0	0	1	1	no
TRINITY_DN101686_c0_g1	Control_10h	Heat_10h	NOTEST	0.104555	0.0679079	-0.622614	0	1	1	no
TRINITY_DN101694_c0_g1	Control_10h	Heat_10h	NOTEST	0	0	0	0	1	1	no
TRINITY_DN101695_c0_g1	Control_10h	Heat_10h	NOTEST	0	0	0	0	1	1	no
TRINITY_DN101696_c0_g1	Control_10h	Heat_10h	OK	0.976994	2.26826	1.21517	0.861879	0.15705	0.581115	no
TRINITY_DN101697_c0_g1	Control_10h	Heat_10h	NOTEST	0	0	0	0	1	1	no
TRINITY_DN101701_c0_g1	Control_10h	Heat_10h	OK	0.789014	1.56515	0.988178	0.602434	0.39365	0.733814	no
TRINITY_DN101705_c0_g1	Control_10h	Heat_10h	OK	2.27242	1.17361	-0.95328	-0.82615	0.1571	0.581144	no
TRINITY_DN101708_c0_g1	Control_10h	Heat_10h	OK	0	8.63716	inf	#NAME?	5e-05	0.0038346	yes
TRINITY_DN101712_c0_g1	Control_10h	Heat_10h	NOTEST	0.908085	0.66474	-0.450039	0	1	1	no
TRINITY_DN101725_c0_g1	Control_10h	Heat_10h	OK	1.94767	0.7048	-1.46646	-0.954974	0.222	0.625953	no
TRINITY_DN101726_c0_g1	Control_10h	Heat_10h	OK	3.27124	2.41956	-0.43509	-0.260318	0.6474	0.865565	no
TRINITY_DN101729_c0_g1	Control_10h	Heat_10h	NOTEST	0	0	0	0	1	1	no
TRINITY_DN10172_c0_g1	Control_10h	Heat_10h	NOTEST	0.372995	0.909683	1.28621	0	1	1	no
TRINITY_DN101733_c0_g1	Control_10h	Heat_10h	OK	2.23829	0.270153	-3.05055	-1.75501	0.1947	0.609253	no
TRINITY_DN101739_c0_g1	Control_10h	Heat_10h	OK	3.86938	2.03072	-0.930115	-0.712262	0.20935	0.618298	no
TRINITY_DN101741_c0_g1	Control_10h	Heat_10h	OK	0.994655	2.63215	1.40397	1.24276	0.45905	0.772157	no
TRINITY_DN101742_c0_g1	Control_10h	Heat_10h	OK	0.919316	50.1673	5.77004	3.70068	0.0153	0.204468	no
TRINITY_DN101749_c0_g1	Control_10h	Heat_10h	NOTEST	0.156932	0.427453	1.44562	0	1	1	no
TRINITY_DN101752_c0_g1	Control_10h	Heat_10h	OK	5.63661	10.2321	0.8602	0.467585	0.41525	0.747406	no
TRINITY_DN101756_c0_g1	Control_10h	Heat_10h	NOTEST	1.09408	1.16095	0.0855901	0	1	1	no
TRINITY_DN101762_c0_g1	Control_10h	Heat_10h	NOTEST	0.847412	0.418069	-1.01932	0	1	1	no
TRINITY_DN101764_c0_g1	Control_10h	Heat_10h	OK	6.89026	1.24111	-2.47293	-1.86734	0.2159	0.622128	no
TRINITY_DN101767_c0_g1	Control_10h	Heat_10h	NOTEST	0	0	0	0	1	1	no
TRINITY_DN101768_c0_g1	Control_10h	Heat_10h	OK	0.706787	5.17329	2.87173	1.4331	0.14425	0.573596	no
TRINITY_DN101770_c0_g1	Control_10h	Heat_10h	OK	4.08054	12.1213	1.57071	1.68344	0.0087	0.146026	no
TRINITY_DN101771_c0_g1	Control_10h	Heat_10h	OK	1.14564	2.44941	1.09628	0.713369	0.33145	0.694833	no
TRINITY_DN101776_c0_g1	Control_10h	Heat_10h	OK	1.0273	0.949961	-0.112917	-0.0734054	0.9027	0.966466	no
TRINITY_DN101778_c0_g1	Control_10h	Heat_10h	NOTEST	0	0	0	0	1	1	no
TRINITY_DN101783_c0_g1	Control_10h	Heat_10h	OK	1.10529	0.149981	-2.88158	-0.791983	0.17285	0.594297	no
TRINITY_DN101795_c0_g1	Control_10h	Heat_10h	NOTEST	0	0	0	0	1	1	no
TRINITY_DN101806_c0_g1	Control_10h	Heat_10h	NOTEST	1.12013	0.899803	-0.315983	0	1	1	no
TRINITY_DN101807_c0_g1	Control_10h	Heat_10h	OK	1.57155	2.44386	0.63697	0.35611	0.5643	0.828369	no
TRINITY_DN101808_c0_g1	Control_10h	Heat_10h	NOTEST	0	0	0	0	1	1	no
TRINITY_DN101811_c0_g1	Control_10h	Heat_10h	OK	0.836076	2.98509	1.83607	1.46288	0.02175	0.250277	no
TRINITY_DN101814_c0_g1	Control_10h	Heat_10h	NOTEST	0	0	0	0	1	1	no
TRINITY_DN101817_c0_g1	Control_10h	Heat_10h	OK	1.7754	2.05798	0.213081	0.143094	0.8075	0.933739	no
TRINITY_DN101834_c0_g1	Control_10h	Heat_10h	OK	1.38233	1.96959	0.510797	0.44795	0.4345	0.757794	no
TRINITY_DN101845_c0_g1	Control_10h	Heat_10h	OK	15.6067	6.62605	-1.23595	-1.47283	0.1895	0.606621	no
TRINITY_DN101847_c0_g1	Control_10h	Heat_10h	NOTEST	0	0	0	0	1	1	no
TRINITY_DN101855_c0_g1	Control_10h	Heat_10h	NOTEST	0	1.14144	inf	0	1	1	no
TRINITY_DN101860_c0_g1	Control_10h	Heat_10h	NOTEST	0	0	0	0	1	1	no
TRINITY_DN101861_c0_g1	Control_10h	Heat_10h	OK	1.5407	2.76919	0.84588	0.65898	0.2442	0.639036	no
TRINITY_DN101865_c0_g1	Control_10h	Heat_10h	NOTEST	0	0	0	0	1	1	no
TRINITY_DN101866_c0_g1	Control_10h	Heat_10h	NOTEST	1.37215	0.8571	-0.678897	0	1	1	no
TRINITY_DN10187_c0_g1	Control_10h	Heat_10h	OK	7.56665	3.72836	-1.02111	-0.746198	0.21125	0.619112	no
TRINITY_DN101882_c0_g1	Control_10h	Heat_10h	NOTEST	0	0	0	0	1	1	no
TRINITY_DN101884_c0_g1	Control_10h	Heat_10h	OK	3.45232	3.44097	-0.00474832	-0.00286451	0.9473	0.977094	no
TRINITY_DN101886_c0_g1	Control_10h	Heat_10h	NOTEST	0	0	0	0	1	1	no
TRINITY_DN101905_c0_g1	Control_10h	Heat_10h	NOTEST	0	0	0	0	1	1	no
TRINITY_DN101910_c0_g1	Control_10h	Heat_10h	OK	2.16864	2.93326	0.435714	0.400297	0.4979	0.794466	no
TRINITY_DN101911_c0_g1	Control_10h	Heat_10h	NOTEST	0.437278	0	#NAME?	0	1	1	no
TRINITY_DN101919_c0_g1	Control_10h	Heat_10h	OK	1.18227	0.170125	-2.7969	-1.28795	0.2184	0.623293	no
TRINITY_DN101926_c0_g1	Control_10h	Heat_10h	OK	2.68995	5.08729	0.919318	1.49972	0.6018	0.845577	no
TRINITY_DN101927_c0_g1	Control_10h	Heat_10h	OK	4.81238	1.45193	-1.72877	-1.3924	0.0287	0.293442	no
TRINITY_DN101929_c0_g1	Control_10h	Heat_10h	OK	8.72653	4.30973	-1.01781	-1.3106	0.44475	0.763528	no
TRINITY_DN101931_c0_g1	Control_10h	Heat_10h	OK	1.10166	2.13868	0.95704	0.622718	0.45475	0.769295	no
TRINITY_DN101936_c0_g1	Control_10h	Heat_10h	NOTEST	0	0	0	0	1	1	no
TRINITY_DN101940_c0_g1	Control_10h	Heat_10h	NOTEST	0.655321	0.83301	0.346132	0	1	1	no
TRINITY_DN101941_c0_g1	Control_10h	Heat_10h	OK	0.838369	1.18037	0.493582	0.307297	0.58005	0.836274	no
TRINITY_DN101943_c0_g1	Control_10h	Heat_10h	OK	1.4667	1.96923	0.425057	0.319144	0.6857	0.881911	no
TRINITY_DN101945_c0_g1	Control_10h	Heat_10h	OK	2.18473	2.71631	0.314194	0.193107	0.7493	0.909684	no
TRINITY_DN10194_c0_g1	Control_10h	Heat_10h	OK	2.44412	2.32846	-0.069936	-0.0618424	0.9072	0.967762	no
TRINITY_DN101950_c0_g1	Control_10h	Heat_10h	OK	0.258792	1.39396	2.42933	1.14868	0.22055	0.624673	no
TRINITY_DN101953_c0_g1	Control_10h	Heat_10h	OK	4.88748	2.78242	-0.812749	-0.591369	0.44895	0.765945	no
TRINITY_DN101958_c0_g1	Control_10h	Heat_10h	OK	10.1463	7.04852	-0.525557	-0.630194	0.5252	0.808928	no
TRINITY_DN101961_c0_g1	Control_10h	Heat_10h	OK	100.031	104.892	0.0684568	0.108205	0.8469	0.948687	no
TRINITY_DN101966_c0_g1	Control_10h	Heat_10h	NOTEST	0	0	0	0	1	1	no
TRINITY_DN101969_c0_g1	Control_10h	Heat_10h	OK	4.39621	3.20888	-0.454189	-0.295035	0.58335	0.837489	no
TRINITY_DN10196_c0_g1	Control_10h	Heat_10h	OK	5.08839	2.39584	-1.08668	-0.912925	0.1997	0.613093	no
TRINITY_DN101974_c0_g1	Control_10h	Heat_10h	NOTEST	0	0	0	0	1	1	no
TRINITY_DN101981_c0_g1	Control_10h	Heat_10h	NOTEST	0	0	0	0	1	1	no
TRINITY_DN101982_c0_g1	Control_10h	Heat_10h	OK	1.68509	2.3149	0.458123	0.274306	0.71545	0.895466	no
TRINITY_DN101998_c0_g1	Control_10h	Heat_10h	NOTEST	0	0	0	0	1	1	no
TRINITY_DN10199_c0_g1	Control_10h	Heat_10h	OK	1.7134	8.05639	2.23327	1.57241	0.1195	0.551802	no
TRINITY_DN102000_c0_g1	Control_10h	Heat_10h	OK	173.124	186.73	0.109147	0.169526	0.7574	0.912923	no
TRINITY_DN102001_c0_g1	Control_10h	Heat_10h	NOTEST	0	0	0	0	1	1	no
TRINITY_DN102002_c0_g1	Control_10h	Heat_10h	OK	1.1668	3.96039	1.76309	1.722	0.34045	0.700765	no
TRINITY_DN102005_c0_g1	Control_10h	Heat_10h	NOTEST	0	0	0	0	1	1	no
TRINITY_DN102020_c0_g1	Control_10h	Heat_10h	NOTEST	0	0.340908	inf	0	1	1	no
TRINITY_DN102021_c0_g1	Control_10h	Heat_10h	NOTEST	0.795452	0.706537	-0.171009	0	1	1	no
TRINITY_DN102022_c0_g1	Control_10h	Heat_10h	NOTEST	0	0	0	0	1	1	no
TRINITY_DN10202_c0_g1	Control_10h	Heat_10h	OK	1.85482	1.02956	-0.849253	-0.563739	0.5209	0.8066	no
TRINITY_DN102030_c0_g1	Control_10h	Heat_10h	NOTEST	0	0	0	0	1	1	no
TRINITY_DN102037_c0_g1	Control_10h	Heat_10h	NOTEST	0.668087	0.952119	0.511106	0	1	1	no
TRINITY_DN102041_c0_g1	Control_10h	Heat_10h	NOTEST	0.756494	2.3928	1.6613	0	1	1	no
TRINITY_DN102044_c0_g1	Control_10h	Heat_10h	NOTEST	0	0.796343	inf	0	1	1	no
TRINITY_DN102046_c0_g1	Control_10h	Heat_10h	OK	0.935373	0.736294	-0.345261	-0.183542	0.75965	0.913942	no
TRINITY_DN102049_c0_g1	Control_10h	Heat_10h	NOTEST	0	0	0	0	1	1	no
TRINITY_DN102054_c0_g1	Control_10h	Heat_10h	NOTEST	0	0	0	0	1	1	no
TRINITY_DN102057_c0_g1	Control_10h	Heat_10h	OK	0.356377	0.997421	1.4848	0.713719	0.27375	0.657207	no
TRINITY_DN102071_c0_g1	Control_10h	Heat_10h	OK	2.15262	2.46481	0.195381	0.128475	0.85935	0.952449	no
TRINITY_DN102072_c0_g1	Control_10h	Heat_10h	NOTEST	0	0	0	0	1	1	no
TRINITY_DN102084_c0_g1	Control_10h	Heat_10h	OK	0.928453	1.12545	0.277601	0.189321	0.7577	0.912997	no
TRINITY_DN102088_c0_g1	Control_10h	Heat_10h	NOTEST	0.834401	0.452491	-0.882852	0	1	1	no
TRINITY_DN10208_c0_g1	Control_10h	Heat_10h	OK	2.14254	2.19639	0.035813	0.0298076	0.9586	0.980183	no
TRINITY_DN102095_c0_g1	Control_10h	Heat_10h	NOTEST	1.46371	0	#NAME?	0	1	1	no
TRINITY_DN10209_c0_g1	Control_10h	Heat_10h	OK	0.967241	0.688541	-0.490332	-0.29022	0.5979	0.843879	no
TRINITY_DN10210_c0_g1	Control_10h	Heat_10h	OK	3.31876	7.05344	1.08768	1.23885	0.3223	0.689332	no
TRINITY_DN102119_c0_g1	Control_10h	Heat_10h	OK	0	4.84418	inf	#NAME?	0.01455	0.198404	no
TRINITY_DN102128_c0_g1	Control_10h	Heat_10h	OK	0.56448	3.96509	2.81236	1.52557	0.041	0.353391	no
TRINITY_DN102138_c0_g1	Control_10h	Heat_10h	NOTEST	0	0	0	0	1	1	no
TRINITY_DN102175_c0_g1	Control_10h	Heat_10h	NOTEST	0	0	0	0	1	1	no
TRINITY_DN102178_c0_g1	Control_10h	Heat_10h	NOTEST	0	0	0	0	1	1	no
TRINITY_DN10218_c0_g1	Control_10h	Heat_10h	NOTEST	0.387759	1.13461	1.54896	0	1	1	no
TRINITY_DN102199_c0_g1	Control_10h	Heat_10h	NOTEST	0.63455	1.10733	0.803276	0	1	1	no
TRINITY_DN102202_c0_g1	Control_10h	Heat_10h	OK	0.757397	5.1506	2.76562	1.82362	0.2154	0.621817	no
TRINITY_DN102229_c0_g1	Control_10h	Heat_10h	NOTEST	0.787676	0	#NAME?	0	1	1	no
TRINITY_DN10222_c0_g1	Control_10h	Heat_10h	OK	10.0562	21.936	1.12522	0.720554	0.20235	0.614231	no
TRINITY_DN102231_c0_g1	Control_10h	Heat_10h	OK	1.69028	0.189707	-3.15542	-1.1722	0.1489	0.576932	no
TRINITY_DN102233_c0_g1	Control_10h	Heat_10h	NOTEST	0	0	0	0	1	1	no
TRINITY_DN102243_c0_g1	Control_10h	Heat_10h	OK	5.60145	5.61237	0.00280937	0.00285827	0.97465	0.985117	no
TRINITY_DN102244_c0_g1	Control_10h	Heat_10h	NOTEST	0	0	0	0	1	1	no
TRINITY_DN102245_c0_g1	Control_10h	Heat_10h	OK	0.478263	2.44016	2.3511	1.40436	0.1757	0.596451	no
TRINITY_DN102252_c0_g1	Control_10h	Heat_10h	OK	4.01492	2.48259	-0.693526	-0.515353	0.51915	0.805554	no
TRINITY_DN102253_c0_g1	Control_10h	Heat_10h	OK	4.37981	2.09793	-1.0619	-0.795751	0.239	0.635826	no
TRINITY_DN102254_c0_g1	Control_10h	Heat_10h	NOTEST	0	0	0	0	1	1	no
TRINITY_DN102257_c0_g1	Control_10h	Heat_10h	OK	1.98423	2.37936	0.261995	0.256495	0.65805	0.870016	no
TRINITY_DN102263_c0_g1	Control_10h	Heat_10h	OK	0.738628	1.23975	0.747125	0.385862	0.4834	0.785358	no
TRINITY_DN102264_c0_g1	Control_10h	Heat_10h	OK	10.693	18.3851	0.781877	0.798903	0.325	0.690897	no
TRINITY_DN102268_c0_g1	Control_10h	Heat_10h	NOTEST	0	0	0	0	1	1	no
TRINITY_DN102269_c0_g1	Control_10h	Heat_10h	OK	2.02086	4.02822	0.995171	0.643741	0.4199	0.749828	no
TRINITY_DN10226_c0_g1	Control_10h	Heat_10h	NOTEST	0	0	0	0	1	1	no
TRINITY_DN102279_c0_g1	Control_10h	Heat_10h	OK	0.94469	10.4177	3.46305	2.20764	0.24985	0.641928	no
TRINITY_DN102280_c0_g1	Control_10h	Heat_10h	OK	1.72811	0.654279	-1.40122	-0.77717	0.30355	0.67678	no
TRINITY_DN102281_c0_g1	Control_10h	Heat_10h	NOTEST	0.29641	0	#NAME?	0	1	1	no
TRINITY_DN102292_c0_g1	Control_10h	Heat_10h	OK	1.41625	0.896429	-0.659812	-0.405271	0.496	0.79329	no
TRINITY_DN102293_c0_g1	Control_10h	Heat_10h	OK	7.87723	18.3081	1.21672	1.25856	0.0262	0.278897	no
TRINITY_DN102294_c0_g1	Control_10h	Heat_10h	NOTEST	0.118935	0.24624	1.0499	0	1	1	no
TRINITY_DN102295_c0_g1	Control_10h	Heat_10h	NOTEST	0	0.14829	inf	0	1	1	no
TRINITY_DN102323_c0_g1	Control_10h	Heat_10h	NOTEST	0.901854	0.929255	0.0431807	0	1	1	no
TRINITY_DN102325_c0_g1	Control_10h	Heat_10h	OK	1.97175	1.19181	-0.726321	-0.363693	0.51535	0.803689	no
TRINITY_DN102326_c0_g1	Control_10h	Heat_10h	NOTEST	0.704145	0.672787	-0.0657222	0	1	1	no
TRINITY_DN102329_c0_g1	Control_10h	Heat_10h	NOTEST	1.1356	0.351363	-1.69242	0	1	1	no
TRINITY_DN10232_c0_g1	Control_10h	Heat_10h	OK	4.96747	7.30631	0.556633	0.704976	0.27325	0.656784	no
TRINITY_DN102338_c0_g1	Control_10h	Heat_10h	OK	0.383636	3.76911	3.29641	1.85399	0.02935	0.296116	no
TRINITY_DN102343_c0_g1	Control_10h	Heat_10h	OK	1.32086	5.32719	2.01189	1.54508	0.06735	0.446762	no
TRINITY_DN102345_c0_g1	Control_10h	Heat_10h	OK	1.97046	0	#NAME?	#NAME?	0.0157	0.207601	no
TRINITY_DN102346_c0_g1	Control_10h	Heat_10h	NOTEST	0.44883	0.236609	-0.923665	0	1	1	no
TRINITY_DN102355_c0_g1	Control_10h	Heat_10h	OK	6.81104	10.9452	0.684351	0.600846	0.5061	0.798432	no
TRINITY_DN102362_c0_g1	Control_10h	Heat_10h	NOTEST	0	0	0	0	1	1	no
TRINITY_DN102364_c0_g1	Control_10h	Heat_10h	NOTEST	0	0.258065	inf	0	1	1	no
TRINITY_DN102370_c0_g1	Control_10h	Heat_10h	OK	1.39409	1.88877	0.438122	0.250065	0.6645	0.872856	no
TRINITY_DN102375_c0_g1	Control_10h	Heat_10h	OK	2.12569	2.72446	0.358041	0.255276	0.6948	0.886222	no
TRINITY_DN102384_c0_g1	Control_10h	Heat_10h	OK	1.1793	2.91725	1.30668	1.17863	0.03775	0.338709	no
TRINITY_DN102404_c0_g1	Control_10h	Heat_10h	NOTEST	0	0	0	0	1	1	no
TRINITY_DN102413_c0_g1	Control_10h	Heat_10h	OK	1.72349	2.79761	0.698862	0.576268	0.32355	0.690186	no
TRINITY_DN102427_c0_g1	Control_10h	Heat_10h	OK	3.63315	4.39132	0.273434	0.186628	0.74315	0.907264	no
TRINITY_DN102431_c0_g1	Control_10h	Heat_10h	NOTEST	0	0	0	0	1	1	no
TRINITY_DN102436_c0_g1	Control_10h	Heat_10h	NOTEST	0	0	0	0	1	1	no
TRINITY_DN102449_c0_g1	Control_10h	Heat_10h	NOTEST	0.211371	0	#NAME?	0	1	1	no
TRINITY_DN102450_c0_g1	Control_10h	Heat_10h	OK	4.0738	4.63093	0.184925	0.144805	0.80535	0.932957	no
TRINITY_DN102452_c0_g1	Control_10h	Heat_10h	OK	3.70002	8.86941	1.26131	0.921934	0.3383	0.698977	no
TRINITY_DN102456_c0_g1	Control_10h	Heat_10h	NOTEST	0	0	0	0	1	1	no
TRINITY_DN10245_c0_g1	Control_10h	Heat_10h	NOTEST	0.58645	1.06974	0.86718	0	1	1	no
TRINITY_DN102465_c0_g1	Control_10h	Heat_10h	NOTEST	0	0	0	0	1	1	no
TRINITY_DN102476_c0_g1	Control_10h	Heat_10h	NOTEST	1.00129	0.717615	-0.480576	0	1	1	no
TRINITY_DN102485_c0_g1	Control_10h	Heat_10h	NOTEST	0	0	0	0	1	1	no
TRINITY_DN102487_c0_g1	Control_10h	Heat_10h	OK	2.6158	1.14955	-1.18618	-0.749742	0.29255	0.669734	no
TRINITY_DN10248_c0_g1	Control_10h	Heat_10h	NOTEST	0	0	0	0	1	1	no
TRINITY_DN102492_c0_g1	Control_10h	Heat_10h	NOTEST	0	0	0	0	1	1	no
TRINITY_DN102494_c0_g1	Control_10h	Heat_10h	OK	1.46493	2.21234	0.594745	0.459808	0.654	0.86833	no
TRINITY_DN10249_c0_g1	Control_10h	Heat_10h	NOTEST	0	0	0	0	1	1	no
TRINITY_DN102512_c0_g1	Control_10h	Heat_10h	NOTEST	1.72874	0	#NAME?	0	1	1	no
TRINITY_DN10251_c0_g1	Control_10h	Heat_10h	OK	7.24646	9.84897	0.442697	0.365637	0.5337	0.813564	no
TRINITY_DN102523_c0_g1	Control_10h	Heat_10h	OK	0.882528	2.26098	1.35724	1.13654	0.0521	0.400204	no
TRINITY_DN102530_c0_g1	Control_10h	Heat_10h	OK	2.17435	2.81805	0.37411	0.253369	0.70445	0.890463	no
TRINITY_DN102537_c0_g1	Control_10h	Heat_10h	NOTEST	0.357304	1.03975	1.54101	0	1	1	no
TRINITY_DN10253_c0_g1	Control_10h	Heat_10h	NOTEST	0.786096	0.782621	-0.00639182	0	1	1	no
TRINITY_DN102543_c0_g1	Control_10h	Heat_10h	OK	3.02175	3.18893	0.0776855	0.05902	0.9213	0.971142	no
TRINITY_DN102556_c0_g1	Control_10h	Heat_10h	OK	1.01993	0.517855	-0.977852	-0.574012	0.35775	0.711883	no
TRINITY_DN102558_c0_g1	Control_10h	Heat_10h	NOTEST	0.599669	0.474685	-0.337196	0	1	1	no
TRINITY_DN102562_c0_g1	Control_10h	Heat_10h	OK	0.695352	2.01096	1.53207	1.0254	0.37955	0.725484	no
TRINITY_DN102573_c0_g1	Control_10h	Heat_10h	NOTEST	0	0	0	0	1	1	no
TRINITY_DN102575_c0_g1	Control_10h	Heat_10h	NOTEST	0	0	0	0	1	1	no
TRINITY_DN102576_c0_g1	Control_10h	Heat_10h	NOTEST	1.02819	0.599314	-0.77873	0	1	1	no
TRINITY_DN102583_c0_g1	Control_10h	Heat_10h	OK	1.20492	7.01852	2.54223	2.27669	0.27695	0.658757	no
TRINITY_DN102588_c0_g1	Control_10h	Heat_10h	OK	5.72583	0.70961	-3.01239	-2.31163	0.0326	0.31326	no
TRINITY_DN102589_c0_g1	Control_10h	Heat_10h	OK	1.91693	0.614355	-1.64165	-0.897463	0.31635	0.685382	no
TRINITY_DN10258_c0_g1	Control_10h	Heat_10h	NOTEST	0.387267	0.805351	1.05629	0	1	1	no
TRINITY_DN102597_c0_g1	Control_10h	Heat_10h	NOTEST	0	0	0	0	1	1	no
TRINITY_DN102600_c0_g1	Control_10h	Heat_10h	OK	2.72001	9.99086	1.877	1.33334	0.18475	0.6035	no
TRINITY_DN102601_c0_g1	Control_10h	Heat_10h	NOTEST	0	1.13631	inf	0	1	1	no
TRINITY_DN102608_c0_g1	Control_10h	Heat_10h	NOTEST	0	0	0	0	1	1	no
TRINITY_DN102609_c0_g1	Control_10h	Heat_10h	NOTEST	0	0	0	0	1	1	no
TRINITY_DN102620_c0_g1	Control_10h	Heat_10h	OK	17.9744	19.7321	0.1346	0.250812	0.89295	0.963564	no
TRINITY_DN102622_c0_g1	Control_10h	Heat_10h	NOTEST	0.67867	0.0743324	-3.19065	0	1	1	no
TRINITY_DN10262_c0_g1	Control_10h	Heat_10h	NOTEST	1.1507	0.817777	-0.492732	0	1	1	no
TRINITY_DN102631_c0_g1	Control_10h	Heat_10h	OK	1.06947	1.37731	0.364951	0.234001	0.77095	0.918907	no
TRINITY_DN102636_c0_g1	Control_10h	Heat_10h	NOTEST	0	0	0	0	1	1	no
TRINITY_DN102641_c0_g1	Control_10h	Heat_10h	NOTEST	0	0	0	0	1	1	no
TRINITY_DN102647_c0_g1	Control_10h	Heat_10h	OK	2.01431	9.44604	2.22942	3.49361	0.18115	0.600781	no
TRINITY_DN102654_c0_g1	Control_10h	Heat_10h	NOTEST	0	0	0	0	1	1	no
TRINITY_DN102661_c0_g1	Control_10h	Heat_10h	OK	2.41681	3.96336	0.713617	0.499313	0.53315	0.8133	no
TRINITY_DN102669_c0_g1	Control_10h	Heat_10h	NOTEST	0	0.215037	inf	0	1	1	no
TRINITY_DN102677_c0_g1	Control_10h	Heat_10h	NOTEST	2.29468	1.59966	-0.520533	0	1	1	no
TRINITY_DN102692_c0_g1	Control_10h	Heat_10h	OK	1.4954	0.741722	-1.01158	-0.626256	0.2577	0.646252	no
TRINITY_DN102695_c0_g1	Control_10h	Heat_10h	OK	7.84473	2.90943	-1.43099	-1.1341	0.1876	0.604926	no
TRINITY_DN102707_c0_g1	Control_10h	Heat_10h	NOTEST	0	0	0	0	1	1	no
TRINITY_DN10270_c0_g1	Control_10h	Heat_10h	OK	20.9837	38.0564	0.858871	0.744249	0.2085	0.617878	no
TRINITY_DN102722_c0_g1	Control_10h	Heat_10h	OK	3.5404	4.8912	0.466277	0.324344	0.6369	0.861132	no
TRINITY_DN102728_c0_g1	Control_10h	Heat_10h	NOTEST	0	0	0	0	1	1	no
TRINITY_DN102734_c0_g1	Control_10h	Heat_10h	NOTEST	0	0	0	0	1	1	no
TRINITY_DN102739_c0_g1	Control_10h	Heat_10h	NOTEST	0	1.31498	inf	0	1	1	no
TRINITY_DN102749_c0_g1	Control_10h	Heat_10h	NOTEST	0	0	0	0	1	1	no
TRINITY_DN102752_c0_g1	Control_10h	Heat_10h	OK	0	3.11026	inf	#NAME?	0.00835	0.142562	no
TRINITY_DN102763_c0_g1	Control_10h	Heat_10h	NOTEST	0.128441	0.6771	2.39826	0	1	1	no
TRINITY_DN102779_c0_g1	Control_10h	Heat_10h	OK	12.2233	10.7929	-0.179555	-0.285115	0.8241	0.940418	no
TRINITY_DN102781_c0_g1	Control_10h	Heat_10h	OK	1.07207	12.2719	3.51688	2.02159	0.0326	0.31326	no
TRINITY_DN102792_c0_g1	Control_10h	Heat_10h	OK	1.29931	2.61418	1.00861	0.885991	0.4184	0.749059	no
TRINITY_DN102800_c0_g1	Control_10h	Heat_10h	OK	1.95438	2.04861	0.0679316	0.0503725	0.93095	0.972991	no
TRINITY_DN102803_c0_g1	Control_10h	Heat_10h	OK	1.22396	1.03518	-0.24167	-0.15157	0.8463	0.9485	no
TRINITY_DN102807_c0_g1	Control_10h	Heat_10h	OK	0	5.31811	inf	#NAME?	0.00335	0.0805781	no
TRINITY_DN102814_c0_g1	Control_10h	Heat_10h	NOTEST	0	0	0	0	1	1	no
TRINITY_DN102816_c0_g1	Control_10h	Heat_10h	NOTEST	0	0	0	0	1	1	no
TRINITY_DN102823_c0_g1	Control_10h	Heat_10h	NOTEST	0	0	0	0	1	1	no
TRINITY_DN102846_c0_g1	Control_10h	Heat_10h	NOTEST	0	0	0	0	1	1	no
TRINITY_DN102850_c0_g1	Control_10h	Heat_10h	OK	7.75824	1.97376	-1.97478	-1.76733	0.02925	0.295583	no
TRINITY_DN102853_c0_g1	Control_10h	Heat_10h	NOTEST	0	0.881824	inf	0	1	1	no
TRINITY_DN102854_c0_g1	Control_10h	Heat_10h	OK	0.330787	4.53084	3.7758	1.81815	0.23675	0.634872	no
TRINITY_DN102857_c0_g1	Control_10h	Heat_10h	OK	1.04663	1.62064	0.630817	0.456272	0.49075	0.789923	no
TRINITY_DN102863_c0_g1	Control_10h	Heat_10h	NOTEST	0	0	0	0	1	1	no
TRINITY_DN102865_c0_g1	Control_10h	Heat_10h	OK	12.5237	3.45991	-1.85586	-1.68628	0.07615	0.470503	no
TRINITY_DN102866_c0_g1	Control_10h	Heat_10h	NOTEST	0.326465	0.579156	0.827024	0	1	1	no
TRINITY_DN102885_c0_g1	Control_10h	Heat_10h	NOTEST	0	0	0	0	1	1	no
TRINITY_DN102892_c0_g1	Control_10h	Heat_10h	NOTEST	1.23845	0	#NAME?	0	1	1	no
TRINITY_DN102896_c0_g1	Control_10h	Heat_10h	OK	3.22185	2.80333	-0.200747	-0.169317	0.86835	0.955942	no
TRINITY_DN102897_c0_g1	Control_10h	Heat_10h	OK	7.09653	7.61877	0.102445	0.0864726	0.90245	0.966466	no
TRINITY_DN102909_c0_g1	Control_10h	Heat_10h	OK	2.5757	1.15632	-1.15542	-1.12524	0.4812	0.784389	no
TRINITY_DN102920_c0_g1	Control_10h	Heat_10h	NOTEST	0	0	0	0	1	1	no
TRINITY_DN102924_c0_g1	Control_10h	Heat_10h	OK	1.51438	0.203752	-2.89384	-1.09173	0.1484	0.576716	no
TRINITY_DN102927_c0_g1	Control_10h	Heat_10h	OK	1.12789	0.851654	-0.405288	-0.247487	0.67935	0.878955	no
TRINITY_DN102928_c0_g1	Control_10h	Heat_10h	OK	2.3068	1.13252	-1.02636	-0.745044	0.25085	0.642624	no
TRINITY_DN102930_c0_g1	Control_10h	Heat_10h	NOTEST	0.672487	0.709027	0.0763345	0	1	1	no
TRINITY_DN102941_c0_g1	Control_10h	Heat_10h	OK	2.26551	3.24521	0.518475	0.367003	0.5644	0.828419	no
TRINITY_DN102942_c0_g1	Control_10h	Heat_10h	NOTEST	0	0	0	0	1	1	no
TRINITY_DN102944_c0_g1	Control_10h	Heat_10h	OK	0.728992	1.49858	1.03962	0.570708	0.3366	0.698068	no
TRINITY_DN102947_c0_g1	Control_10h	Heat_10h	OK	1.23583	2.78262	1.17097	0.770182	0.17885	0.598716	no
TRINITY_DN102958_c0_g1	Control_10h	Heat_10h	OK	2.60156	3.04727	0.22814	0.13772	0.79135	0.927273	no
TRINITY_DN102987_c0_g1	Control_10h	Heat_10h	NOTEST	0	0	0	0	1	1	no
TRINITY_DN10298_c0_g1	Control_10h	Heat_10h	OK	1.30971	1.37401	0.0691411	0.0421678	0.9522	0.978316	no
TRINITY_DN102990_c0_g1	Control_10h	Heat_10h	NOTEST	0	0	0	0	1	1	no
TRINITY_DN102992_c0_g1	Control_10h	Heat_10h	NOTEST	1.04561	1.82692	0.805068	0	1	1	no
TRINITY_DN103000_c0_g1	Control_10h	Heat_10h	NOTEST	0.792855	0.434059	-0.869167	0	1	1	no
TRINITY_DN103003_c0_g1	Control_10h	Heat_10h	OK	1.44594	2.09663	0.536067	0.411967	0.4829	0.785117	no
TRINITY_DN103006_c0_g1	Control_10h	Heat_10h	NOTEST	0.284801	1.0333	1.85923	0	1	1	no
TRINITY_DN103010_c0_g1	Control_10h	Heat_10h	OK	4.39338	2.71614	-0.693775	-0.542261	0.43155	0.756272	no
TRINITY_DN103020_c0_g1	Control_10h	Heat_10h	NOTEST	0	0	0	0	1	1	no
TRINITY_DN103021_c0_g1	Control_10h	Heat_10h	NOTEST	2.05878	0	#NAME?	0	1	1	no
TRINITY_DN103034_c0_g1	Control_10h	Heat_10h	NOTEST	1.59664	0	#NAME?	0	1	1	no
TRINITY_DN10305_c0_g1	Control_10h	Heat_10h	NOTEST	0.717769	0.468197	-0.616405	0	1	1	no
TRINITY_DN103065_c0_g1	Control_10h	Heat_10h	NOTEST	0.148996	1.14694	2.94444	0	1	1	no
TRINITY_DN103078_c0_g1	Control_10h	Heat_10h	NOTEST	0	0	0	0	1	1	no
TRINITY_DN10308_c0_g1	Control_10h	Heat_10h	NOTEST	0.186218	0.1867	0.00373224	0	1	1	no
TRINITY_DN103098_c0_g1	Control_10h	Heat_10h	NOTEST	0	0.80863	inf	0	1	1	no
TRINITY_DN103099_c0_g1	Control_10h	Heat_10h	NOTEST	1.59093	0	#NAME?	0	1	1	no
TRINITY_DN103105_c0_g1	Control_10h	Heat_10h	OK	1.02414	0.678116	-0.59481	-0.406269	0.4882	0.788201	no
TRINITY_DN103107_c0_g1	Control_10h	Heat_10h	OK	1.41207	1.45665	0.0448465	0.037272	0.95145	0.978157	no
TRINITY_DN103108_c0_g1	Control_10h	Heat_10h	OK	2.49474	1.25519	-0.990986	-0.873732	0.5961	0.843098	no
TRINITY_DN103113_c0_g1	Control_10h	Heat_10h	NOTEST	0.642999	0.519663	-0.307238	0	1	1	no
TRINITY_DN103120_c0_g1	Control_10h	Heat_10h	OK	2.999	0.766708	-1.96773	-1.40971	0.33145	0.694833	no
TRINITY_DN103122_c0_g1	Control_10h	Heat_10h	NOTEST	0.251284	0.804807	1.67932	0	1	1	no
TRINITY_DN103123_c0_g1	Control_10h	Heat_10h	OK	1.27235	1.55052	0.285257	0.163329	0.81665	0.937507	no
TRINITY_DN103137_c0_g1	Control_10h	Heat_10h	OK	2.48963	2.03219	-0.292897	-0.170365	0.8081	0.933861	no
TRINITY_DN103144_c0_g1	Control_10h	Heat_10h	NOTEST	0	0	0	0	1	1	no
TRINITY_DN10316_c0_g1	Control_10h	Heat_10h	NOTEST	0.19234	0.202791	0.0763345	0	1	1	no
TRINITY_DN103176_c0_g1	Control_10h	Heat_10h	NOTEST	0	0	0	0	1	1	no
TRINITY_DN103187_c0_g1	Control_10h	Heat_10h	OK	7.55097	0	#NAME?	#NAME?	0.00055	0.0236322	yes
TRINITY_DN103189_c0_g1	Control_10h	Heat_10h	NOTEST	0	0	0	0	1	1	no
TRINITY_DN103194_c0_g1	Control_10h	Heat_10h	NOTEST	0	0	0	0	1	1	no
TRINITY_DN103195_c0_g1	Control_10h	Heat_10h	NOTEST	0	1.20725	inf	0	1	1	no
TRINITY_DN103197_c0_g1	Control_10h	Heat_10h	OK	0.995425	1.27329	0.355176	0.228716	0.7092	0.892567	no
TRINITY_DN103198_c0_g1	Control_10h	Heat_10h	OK	5.11423	0.797599	-2.68078	-1.40526	0.15765	0.581573	no
TRINITY_DN103207_c0_g1	Control_10h	Heat_10h	OK	2.04848	0.760153	-1.43019	-0.791374	0.26315	0.649537	no
TRINITY_DN103213_c0_g1	Control_10h	Heat_10h	NOTEST	0.466836	1.08685	1.21917	0	1	1	no
TRINITY_DN103220_c0_g1	Control_10h	Heat_10h	OK	1.72264	4.71122	1.45148	1.22527	0.25145	0.642843	no
TRINITY_DN103224_c0_g1	Control_10h	Heat_10h	NOTEST	0	0	0	0	1	1	no
TRINITY_DN103225_c0_g1	Control_10h	Heat_10h	NOTEST	0	0	0	0	1	1	no
TRINITY_DN103229_c0_g1	Control_10h	Heat_10h	OK	0.25534	1.09551	2.10111	1.02348	0.17605	0.596451	no
TRINITY_DN103231_c0_g1	Control_10h	Heat_10h	OK	1.35203	2.70258	0.999206	0.736717	0.2498	0.641928	no
TRINITY_DN103245_c0_g1	Control_10h	Heat_10h	OK	1.34572	2.88067	1.09803	0.742598	0.2431	0.638449	no
TRINITY_DN103248_c0_g1	Control_10h	Heat_10h	NOTEST	0	0	0	0	1	1	no
TRINITY_DN10324_c0_g1	Control_10h	Heat_10h	OK	2.10011	1.65685	-0.342016	-0.257315	0.69	0.883842	no
TRINITY_DN103254_c0_g1	Control_10h	Heat_10h	OK	1.81647	3.74277	1.04296	0.657148	0.25585	0.645442	no
TRINITY_DN103265_c0_g1	Control_10h	Heat_10h	NOTEST	0.134743	0	#NAME?	0	1	1	no
TRINITY_DN103271_c0_g1	Control_10h	Heat_10h	NOTEST	0	0	0	0	1	1	no
TRINITY_DN103276_c0_g1	Control_10h	Heat_10h	NOTEST	0	2.4339	inf	0	1	1	no
TRINITY_DN103279_c0_g1	Control_10h	Heat_10h	NOTEST	0.169887	0.316041	0.895534	0	1	1	no
TRINITY_DN103280_c0_g1	Control_10h	Heat_10h	OK	1.34242	0.868759	-0.627803	-0.385354	0.64205	0.86318	no
TRINITY_DN103289_c0_g1	Control_10h	Heat_10h	NOTEST	0.434148	0.509776	0.231675	0	1	1	no
TRINITY_DN103294_c0_g1	Control_10h	Heat_10h	NOTEST	0	0	0	0	1	1	no
TRINITY_DN103296_c0_g1	Control_10h	Heat_10h	NOTEST	0.460705	0.726603	0.657323	0	1	1	no
TRINITY_DN103344_c0_g1	Control_10h	Heat_10h	NOTEST	0	0	0	0	1	1	no
TRINITY_DN103350_c0_g1	Control_10h	Heat_10h	OK	1.31301	1.67501	0.351297	0.35876	0.524	0.808388	no
TRINITY_DN103353_c0_g1	Control_10h	Heat_10h	OK	7.11056	3.33377	-1.09281	-0.979473	0.1914	0.607543	no
TRINITY_DN103356_c0_g1	Control_10h	Heat_10h	OK	2.15994	2.88805	0.419104	0.263428	0.6491	0.866151	no
TRINITY_DN103368_c0_g1	Control_10h	Heat_10h	OK	0.921929	0.946106	0.0373468	0.0193893	0.91225	0.968882	no
TRINITY_DN103372_c0_g1	Control_10h	Heat_10h	NOTEST	0	0.156066	inf	0	1	1	no
TRINITY_DN103412_c0_g1	Control_10h	Heat_10h	NOTEST	0	0	0	0	1	1	no
TRINITY_DN103414_c0_g1	Control_10h	Heat_10h	NOTEST	0	0	0	0	1	1	no
TRINITY_DN103417_c0_g1	Control_10h	Heat_10h	NOTEST	0	0	0	0	1	1	no
TRINITY_DN103419_c0_g1	Control_10h	Heat_10h	OK	0.163977	1.69634	3.37086	1.00982	0.13495	0.566754	no
TRINITY_DN103420_c0_g1	Control_10h	Heat_10h	OK	1.24659	1.13461	-0.13579	-0.0774747	0.8753	0.958165	no
TRINITY_DN103422_c0_g1	Control_10h	Heat_10h	OK	6.66203	3.08017	-1.11295	-0.850413	0.1478	0.576121	no
TRINITY_DN103424_c0_g1	Control_10h	Heat_10h	NOTEST	0	0	0	0	1	1	no
TRINITY_DN103438_c0_g1	Control_10h	Heat_10h	OK	8.95113	2.07999	-2.1055	-2.55238	0.1512	0.576932	no
TRINITY_DN103455_c0_g1	Control_10h	Heat_10h	NOTEST	0	0	0	0	1	1	no
TRINITY_DN103456_c0_g1	Control_10h	Heat_10h	NOTEST	0.613913	0.599051	-0.0353551	0	1	1	no
TRINITY_DN103462_c0_g1	Control_10h	Heat_10h	NOTEST	0	0	0	0	1	1	no
TRINITY_DN103469_c0_g1	Control_10h	Heat_10h	NOTEST	0	0	0	0	1	1	no
TRINITY_DN103484_c0_g1	Control_10h	Heat_10h	NOTEST	0	0	0	0	1	1	no
TRINITY_DN103488_c0_g1	Control_10h	Heat_10h	OK	4.91266	15.001	1.61049	1.57445	0.0613	0.428445	no
TRINITY_DN103497_c0_g1	Control_10h	Heat_10h	NOTEST	0	0.784021	inf	0	1	1	no
TRINITY_DN103498_c0_g1	Control_10h	Heat_10h	OK	0	2.60977	inf	#NAME?	0.0123	0.18038	no
TRINITY_DN1034_c0_g1	Control_10h	Heat_10h	NOTEST	0	0	0	0	1	1	no
TRINITY_DN103506_c0_g1	Control_10h	Heat_10h	NOTEST	0	0	0	0	1	1	no
TRINITY_DN103507_c0_g1	Control_10h	Heat_10h	OK	2.69852	7.86664	1.54358	1.30367	0.09765	0.519785	no
TRINITY_DN103513_c0_g1	Control_10h	Heat_10h	NOTEST	0	0	0	0	1	1	no
TRINITY_DN103515_c0_g1	Control_10h	Heat_10h	OK	2.58618	0.909764	-1.50726	-0.807398	0.17435	0.59533	no
TRINITY_DN103532_c0_g1	Control_10h	Heat_10h	NOTEST	0	0	0	0	1	1	no
TRINITY_DN103533_c0_g1	Control_10h	Heat_10h	NOTEST	0	0.720799	inf	0	1	1	no
TRINITY_DN10354_c0_g1	Control_10h	Heat_10h	OK	2.27982	1.60907	-0.502694	-0.323808	0.6592	0.87051	no
TRINITY_DN103565_c0_g1	Control_10h	Heat_10h	NOTEST	0	0	0	0	1	1	no
TRINITY_DN103571_c0_g1	Control_10h	Heat_10h	NOTEST	0	0	0	0	1	1	no
TRINITY_DN103573_c0_g1	Control_10h	Heat_10h	OK	3.18609	5.02683	0.657862	0.436167	0.59505	0.842537	no
TRINITY_DN103574_c0_g1	Control_10h	Heat_10h	OK	2.82363	9.99476	1.82362	1.22258	0.07645	0.470986	no
TRINITY_DN103577_c0_g1	Control_10h	Heat_10h	NOTEST	0.186286	1.45796	2.96837	0	1	1	no
TRINITY_DN103580_c0_g1	Control_10h	Heat_10h	NOTEST	0	0	0	0	1	1	no
TRINITY_DN103585_c0_g1	Control_10h	Heat_10h	NOTEST	0	0	0	0	1	1	no
TRINITY_DN103592_c0_g1	Control_10h	Heat_10h	NOTEST	0	0	0	0	1	1	no
TRINITY_DN103595_c0_g1	Control_10h	Heat_10h	NOTEST	0.708682	0.439774	-0.688376	0	1	1	no
TRINITY_DN103601_c0_g1	Control_10h	Heat_10h	NOTEST	1.72806	1.84355	0.0933267	0	1	1	no
TRINITY_DN103603_c0_g1	Control_10h	Heat_10h	OK	1.36719	0.510916	-1.42005	-0.778851	0.2326	0.633095	no
TRINITY_DN103611_c0_g1	Control_10h	Heat_10h	NOTEST	0	0	0	0	1	1	no
TRINITY_DN103616_c0_g1	Control_10h	Heat_10h	OK	1.81541	0.433425	-2.06644	-1.26282	0.31155	0.682257	no
TRINITY_DN10361_c0_g1	Control_10h	Heat_10h	OK	1.71862	4.20659	1.2914	1.23066	0.4241	0.752013	no
TRINITY_DN103630_c0_g1	Control_10h	Heat_10h	NOTEST	0.78453	0.946625	0.270965	0	1	1	no
TRINITY_DN103642_c0_g1	Control_10h	Heat_10h	NOTEST	0.392441	1.39408	1.82877	0	1	1	no
TRINITY_DN103669_c0_g1	Control_10h	Heat_10h	NOTEST	0	0	0	0	1	1	no
TRINITY_DN103680_c0_g1	Control_10h	Heat_10h	NOTEST	0	0	0	0	1	1	no
TRINITY_DN103684_c0_g1	Control_10h	Heat_10h	OK	3.18616	4.37142	0.45628	0.380252	0.5031	0.796898	no
TRINITY_DN103696_c0_g1	Control_10h	Heat_10h	OK	5.52666	7.4979	0.440078	0.476054	0.7498	0.909907	no
TRINITY_DN103697_c0_g1	Control_10h	Heat_10h	OK	3.95715	1.64209	-1.26893	-0.943077	0.1684	0.591672	no
TRINITY_DN103705_c0_g1	Control_10h	Heat_10h	OK	1.47048	2.46176	0.743405	0.440817	0.521	0.806646	no
TRINITY_DN103710_c0_g1	Control_10h	Heat_10h	OK	1.25485	1.51663	0.273359	0.195228	0.81515	0.936923	no
TRINITY_DN103715_c0_g1	Control_10h	Heat_10h	OK	2.29505	1.48131	-0.631654	-0.487444	0.58315	0.837418	no
TRINITY_DN103718_c0_g1	Control_10h	Heat_10h	OK	3.00778	0.618364	-2.28217	-1.23113	0.19255	0.608236	no
TRINITY_DN103719_c0_g1	Control_10h	Heat_10h	OK	2.03607	0.941397	-1.11291	-0.755207	0.41105	0.745007	no
TRINITY_DN103722_c0_g1	Control_10h	Heat_10h	NOTEST	0	0	0	0	1	1	no
TRINITY_DN103725_c0_g1	Control_10h	Heat_10h	OK	0	5.8051	inf	#NAME?	0.0015	0.0476303	yes
TRINITY_DN103726_c0_g1	Control_10h	Heat_10h	OK	1.52451	2.49505	0.710721	0.534643	0.3596	0.713137	no
TRINITY_DN103728_c0_g1	Control_10h	Heat_10h	OK	4.92768	3.42432	-0.525093	-0.871558	0.7428	0.907165	no
TRINITY_DN103730_c0_g1	Control_10h	Heat_10h	OK	13.5239	9.29715	-0.540648	-0.350242	0.56235	0.827505	no
TRINITY_DN103752_c0_g1	Control_10h	Heat_10h	OK	3.07487	3.14735	0.0336118	0.0218437	0.95365	0.978807	no
TRINITY_DN103763_c0_g1	Control_10h	Heat_10h	OK	1.04361	0.502317	-1.05491	-0.631616	0.3202	0.687933	no
TRINITY_DN103769_c0_g1	Control_10h	Heat_10h	OK	8.24771	3.93279	-1.06844	-0.740816	0.2825	0.662501	no
TRINITY_DN103776_c0_g1	Control_10h	Heat_10h	OK	3.24568	2.22374	-0.545531	-0.393733	0.58035	0.836366	no
TRINITY_DN103784_c0_g1	Control_10h	Heat_10h	OK	0.219569	1.032	2.23269	0.993257	0.2961	0.672062	no
TRINITY_DN103796_c0_g1	Control_10h	Heat_10h	OK	6.13386	7.90998	0.366878	0.452798	0.76855	0.917767	no
TRINITY_DN103804_c0_g1	Control_10h	Heat_10h	NOTEST	0	0	0	0	1	1	no
TRINITY_DN103817_c0_g1	Control_10h	Heat_10h	OK	3.46203	3.04573	-0.18483	-0.15658	0.77995	0.922731	no
TRINITY_DN103837_c0_g1	Control_10h	Heat_10h	NOTEST	1.01072	0.882182	-0.196238	0	1	1	no
TRINITY_DN103841_c0_g1	Control_10h	Heat_10h	NOTEST	0	0	0	0	1	1	no
TRINITY_DN103856_c0_g1	Control_10h	Heat_10h	NOTEST	0	0	0	0	1	1	no
TRINITY_DN10385_c0_g1	Control_10h	Heat_10h	OK	1.29497	2.1946	0.761035	0.621463	0.6424	0.863365	no
TRINITY_DN103868_c0_g1	Control_10h	Heat_10h	OK	1.18372	2.66997	1.1735	1.14659	0.50015	0.795513	no
TRINITY_DN103873_c0_g1	Control_10h	Heat_10h	OK	3.24924	0.636102	-2.35277	-1.36162	0.15275	0.577897	no
TRINITY_DN103882_c0_g1	Control_10h	Heat_10h	OK	2.01703	8.21906	2.02674	1.82417	0.00765	0.135733	no
TRINITY_DN103886_c0_g1	Control_10h	Heat_10h	OK	1.00111	1.64347	0.715139	0.572638	0.3221	0.689107	no
TRINITY_DN10389_c0_g1	Control_10h	Heat_10h	NOTEST	0	0	0	0	1	1	no
TRINITY_DN103907_c0_g1	Control_10h	Heat_10h	NOTEST	0.343529	0.157091	-1.12883	0	1	1	no
TRINITY_DN103925_c0_g1	Control_10h	Heat_10h	OK	2.5074	1.07848	-1.2172	-0.80247	0.32485	0.690887	no
TRINITY_DN103934_c0_g1	Control_10h	Heat_10h	NOTEST	0.655156	0.395888	-0.726747	0	1	1	no
TRINITY_DN103938_c0_g1	Control_10h	Heat_10h	NOTEST	0	0	0	0	1	1	no
TRINITY_DN103941_c0_g1	Control_10h	Heat_10h	NOTEST	0	0	0	0	1	1	no
TRINITY_DN103944_c0_g1	Control_10h	Heat_10h	NOTEST	0.846149	1.44947	0.776541	0	1	1	no
TRINITY_DN103952_c0_g1	Control_10h	Heat_10h	OK	3.07674	7.4266	1.2713	0.781704	0.25805	0.646432	no
TRINITY_DN103953_c0_g1	Control_10h	Heat_10h	OK	1.68833	15.5764	3.20569	2.17418	0.2389	0.635818	no
TRINITY_DN103955_c0_g1	Control_10h	Heat_10h	OK	3.70389	6.13904	0.728972	0.716491	0.46405	0.775275	no
TRINITY_DN103962_c0_g1	Control_10h	Heat_10h	NOTEST	0	0	0	0	1	1	no
TRINITY_DN103972_c0_g1	Control_10h	Heat_10h	OK	2.0828	3.6643	0.815015	0.623491	0.3321	0.695236	no
TRINITY_DN103973_c0_g1	Control_10h	Heat_10h	OK	4.91754	3.71058	-0.406295	-0.450971	0.7369	0.904628	no
TRINITY_DN103974_c0_g1	Control_10h	Heat_10h	OK	3.75519	5.17113	0.461591	0.331735	0.5797	0.836147	no
TRINITY_DN103975_c0_g1	Control_10h	Heat_10h	OK	1.24856	0.594706	-1.07002	-0.571926	0.31375	0.683527	no
TRINITY_DN10397_c0_g1	Control_10h	Heat_10h	NOTEST	0	0	0	0	1	1	no
TRINITY_DN103986_c0_g1	Control_10h	Heat_10h	NOTEST	0.296045	0.780328	1.39826	0	1	1	no
TRINITY_DN10398_c0_g1	Control_10h	Heat_10h	NOTEST	0.30003	0.41831	0.479467	0	1	1	no
TRINITY_DN103993_c0_g1	Control_10h	Heat_10h	NOTEST	0	0	0	0	1	1	no
TRINITY_DN103997_c0_g1	Control_10h	Heat_10h	OK	2.18392	1.80151	-0.277714	-0.149022	0.83365	0.943713	no
TRINITY_DN103998_c0_g1	Control_10h	Heat_10h	OK	2.58577	4.79765	0.891737	0.730193	0.22035	0.624581	no
TRINITY_DN104001_c0_g1	Control_10h	Heat_10h	NOTEST	0.0529943	0.316526	2.57841	0	1	1	no
TRINITY_DN104002_c0_g1	Control_10h	Heat_10h	NOTEST	2.51699	1.71468	-0.553764	0	1	1	no
TRINITY_DN104005_c0_g1	Control_10h	Heat_10h	OK	1.11688	6.18972	2.4704	1.26636	0.0639	0.436166	no
TRINITY_DN104012_c0_g1	Control_10h	Heat_10h	NOTEST	0.706787	0	#NAME?	0	1	1	no
TRINITY_DN104018_c0_g1	Control_10h	Heat_10h	NOTEST	0.863823	0.550013	-0.651271	0	1	1	no
TRINITY_DN104032_c0_g1	Control_10h	Heat_10h	OK	3.24169	2.07723	-0.642084	-0.471329	0.4278	0.753885	no
TRINITY_DN104037_c0_g1	Control_10h	Heat_10h	OK	4.66319	2.27356	-1.03636	-0.657394	0.27475	0.657696	no
TRINITY_DN104058_c0_g1	Control_10h	Heat_10h	OK	0.292182	1.10471	1.91873	1.1334	0.1076	0.536538	no
TRINITY_DN104077_c0_g1	Control_10h	Heat_10h	NOTEST	0.779458	0.239247	-1.70397	0	1	1	no
TRINITY_DN104078_c0_g1	Control_10h	Heat_10h	OK	3.72027	8.77947	1.23872	1.50323	0.3206	0.688278	no
TRINITY_DN104079_c0_g1	Control_10h	Heat_10h	NOTEST	0	0	0	0	1	1	no
TRINITY_DN104094_c0_g1	Control_10h	Heat_10h	OK	2.80037	1.03944	-1.42981	-1.08759	0.342	0.701882	no
TRINITY_DN104099_c0_g1	Control_10h	Heat_10h	NOTEST	0	0	0	0	1	1	no
TRINITY_DN104112_c0_g1	Control_10h	Heat_10h	NOTEST	0.0744026	0	#NAME?	0	1	1	no
TRINITY_DN104118_c0_g1	Control_10h	Heat_10h	OK	2.73964	0.642007	-2.09332	-1.28888	0.0615	0.429125	no
TRINITY_DN104138_c0_g1	Control_10h	Heat_10h	OK	1.20663	0.929473	-0.376499	-0.217266	0.71345	0.894537	no
TRINITY_DN104141_c0_g1	Control_10h	Heat_10h	OK	0.964515	5.72647	2.56977	1.48049	0.04685	0.379735	no
TRINITY_DN104143_c0_g1	Control_10h	Heat_10h	NOTEST	0	0	0	0	1	1	no
TRINITY_DN104144_c0_g1	Control_10h	Heat_10h	NOTEST	0	0	0	0	1	1	no
TRINITY_DN104148_c0_g1	Control_10h	Heat_10h	OK	2.20713	3.25968	0.562556	0.361825	0.5097	0.800205	no
TRINITY_DN104163_c0_g1	Control_10h	Heat_10h	NOTEST	0	0	0	0	1	1	no
TRINITY_DN104181_c0_g1	Control_10h	Heat_10h	OK	1.57889	1.68291	0.0920407	0.065367	0.912	0.96886	no
TRINITY_DN104188_c0_g1	Control_10h	Heat_10h	OK	1.97416	6.23332	1.65876	0.844164	0.125	0.558832	no
TRINITY_DN104202_c0_g1	Control_10h	Heat_10h	NOTEST	0.497299	0.521382	0.0682259	0	1	1	no
TRINITY_DN104223_c0_g1	Control_10h	Heat_10h	OK	1.81101	7.76735	2.10063	1.18061	0.0829	0.487288	no
TRINITY_DN104224_c0_g1	Control_10h	Heat_10h	OK	3.00564	1.7714	-0.762784	-0.599079	0.603	0.846014	no
TRINITY_DN104229_c0_g1	Control_10h	Heat_10h	NOTEST	0	0	0	0	1	1	no
TRINITY_DN104240_c0_g1	Control_10h	Heat_10h	NOTEST	0.378115	0	#NAME?	0	1	1	no
TRINITY_DN104252_c0_g1	Control_10h	Heat_10h	NOTEST	0	0	0	0	1	1	no
TRINITY_DN104253_c0_g1	Control_10h	Heat_10h	OK	4.59158	0.799862	-2.52117	-2.35717	0.2158	0.622061	no
TRINITY_DN104257_c0_g1	Control_10h	Heat_10h	NOTEST	0	0	0	0	1	1	no
TRINITY_DN104268_c0_g1	Control_10h	Heat_10h	NOTEST	0	0	0	0	1	1	no
TRINITY_DN104278_c0_g1	Control_10h	Heat_10h	OK	1.8961	8.6438	2.18863	1.8146	0.1715	0.593948	no
TRINITY_DN104279_c0_g1	Control_10h	Heat_10h	OK	2.08297	2.10873	0.0177284	0.0118783	0.96865	0.983035	no
TRINITY_DN104285_c0_g1	Control_10h	Heat_10h	OK	3.03923	4.41546	0.538857	0.430354	0.54595	0.819475	no
TRINITY_DN104287_c0_g1	Control_10h	Heat_10h	NOTEST	0	0	0	0	1	1	no
TRINITY_DN104289_c0_g1	Control_10h	Heat_10h	OK	1.13291	15.6619	3.78916	2.4653	0.2368	0.634944	no
TRINITY_DN104296_c0_g1	Control_10h	Heat_10h	OK	5.77637	2.23108	-1.37242	-1.38071	0.36075	0.713715	no
TRINITY_DN104298_c0_g1	Control_10h	Heat_10h	NOTEST	0.532262	1.76584	1.73015	0	1	1	no
TRINITY_DN1042_c0_g1	Control_10h	Heat_10h	OK	1.94583	5.51697	1.50349	1.01807	0.2242	0.627845	no
TRINITY_DN104308_c0_g1	Control_10h	Heat_10h	OK	1.14668	0.448625	-1.35388	-0.657071	0.41235	0.745766	no
TRINITY_DN104312_c0_g1	Control_10h	Heat_10h	NOTEST	0	0	0	0	1	1	no
TRINITY_DN104317_c0_g1	Control_10h	Heat_10h	OK	3.15546	2.37093	-0.412396	-0.294478	0.61935	0.85295	no
TRINITY_DN104318_c0_g1	Control_10h	Heat_10h	NOTEST	0.50285	0.701087	0.479467	0	1	1	no
TRINITY_DN10431_c0_g1	Control_10h	Heat_10h	OK	2.46712	3.59421	0.542843	0.511006	0.3974	0.736304	no
TRINITY_DN104334_c0_g1	Control_10h	Heat_10h	NOTEST	0	0	0	0	1	1	no
TRINITY_DN104357_c0_g1	Control_10h	Heat_10h	NOTEST	0	0	0	0	1	1	no
TRINITY_DN104369_c0_g1	Control_10h	Heat_10h	OK	0.62955	1.53005	1.28119	0.81756	0.4092	0.743715	no
TRINITY_DN104374_c0_g1	Control_10h	Heat_10h	NOTEST	0	0	0	0	1	1	no
TRINITY_DN104379_c0_g1	Control_10h	Heat_10h	OK	4.34205	4.28662	-0.0185363	-0.0160591	0.9795	0.987062	no
TRINITY_DN104384_c0_g1	Control_10h	Heat_10h	OK	0	3.48027	inf	#NAME?	0.00235	0.0643435	no
TRINITY_DN104387_c0_g1	Control_10h	Heat_10h	NOTEST	0.378031	0.432043	0.192669	0	1	1	no
TRINITY_DN104389_c0_g1	Control_10h	Heat_10h	OK	0.521142	1.39344	1.4189	0.874859	0.2561	0.645442	no
TRINITY_DN10438_c0_g1	Control_10h	Heat_10h	OK	1.11989	2.4179	1.1104	0.830135	0.13595	0.568098	no
TRINITY_DN104396_c0_g1	Control_10h	Heat_10h	NOTEST	0	0	0	0	1	1	no
TRINITY_DN104405_c0_g1	Control_10h	Heat_10h	NOTEST	0.728538	1.61617	1.1495	0	1	1	no
TRINITY_DN104411_c0_g1	Control_10h	Heat_10h	OK	4.75551	4.78943	0.0102543	0.00656929	0.9726	0.984394	no
TRINITY_DN104432_c0_g1	Control_10h	Heat_10h	NOTEST	0	0	0	0	1	1	no
TRINITY_DN104435_c0_g1	Control_10h	Heat_10h	OK	7.70614	4.19866	-0.87608	-0.57229	0.4262	0.752873	no
TRINITY_DN104441_c0_g1	Control_10h	Heat_10h	OK	0.338073	2.27275	2.74903	1.14626	0.2012	0.613777	no
TRINITY_DN104447_c0_g1	Control_10h	Heat_10h	NOTEST	0.295069	0.34585	0.229092	0	1	1	no
TRINITY_DN104469_c0_g1	Control_10h	Heat_10h	NOTEST	0.125653	0	#NAME?	0	1	1	no
TRINITY_DN104473_c0_g1	Control_10h	Heat_10h	OK	7.16292	5.62667	-0.348267	-0.40714	0.7694	0.918186	no
TRINITY_DN104481_c0_g1	Control_10h	Heat_10h	NOTEST	0	0	0	0	1	1	no
TRINITY_DN104482_c0_g1	Control_10h	Heat_10h	NOTEST	0	0	0	0	1	1	no
TRINITY_DN104488_c0_g1	Control_10h	Heat_10h	NOTEST	0	0	0	0	1	1	no
TRINITY_DN104491_c0_g1	Control_10h	Heat_10h	NOTEST	0	0	0	0	1	1	no
TRINITY_DN104499_c0_g1	Control_10h	Heat_10h	OK	4.93057	5.949	0.270893	0.204725	0.75035	0.910158	no
TRINITY_DN1044_c0_g1	Control_10h	Heat_10h	OK	0.724411	2.77058	1.93531	1.19195	0.28165	0.661811	no
TRINITY_DN104503_c0_g1	Control_10h	Heat_10h	NOTEST	0	0	0	0	1	1	no
TRINITY_DN104505_c0_g1	Control_10h	Heat_10h	OK	7.66582	5.19542	-0.561198	-0.951885	0.6784	0.878534	no
TRINITY_DN104515_c0_g1	Control_10h	Heat_10h	OK	1.03122	0.456061	-1.17706	-0.61489	0.3092	0.680481	no
TRINITY_DN104517_c0_g1	Control_10h	Heat_10h	NOTEST	0	0	0	0	1	1	no
TRINITY_DN104519_c0_g1	Control_10h	Heat_10h	OK	3.09336	0.697527	-2.14885	-1.492	0.2612	0.648168	no
TRINITY_DN104536_c0_g1	Control_10h	Heat_10h	OK	0.679888	2.27088	1.73988	1.00635	0.20165	0.613808	no
TRINITY_DN104541_c0_g1	Control_10h	Heat_10h	OK	1.49789	2.25324	0.589064	0.383065	0.463	0.774759	no
TRINITY_DN104542_c0_g1	Control_10h	Heat_10h	NOTEST	0	0.514924	inf	0	1	1	no
TRINITY_DN104551_c0_g1	Control_10h	Heat_10h	OK	3.60645	4.04739	0.166413	0.119139	0.88535	0.961501	no
TRINITY_DN104554_c0_g1	Control_10h	Heat_10h	NOTEST	0	0	0	0	1	1	no
TRINITY_DN104563_c0_g1	Control_10h	Heat_10h	NOTEST	0.611465	0.397188	-0.62245	0	1	1	no
TRINITY_DN104568_c0_g1	Control_10h	Heat_10h	NOTEST	0.87241	0.529848	-0.719428	0	1	1	no
TRINITY_DN104577_c0_g1	Control_10h	Heat_10h	OK	1.14789	18.959	4.04582	4.13609	0.0831	0.487508	no
TRINITY_DN104584_c0_g1	Control_10h	Heat_10h	NOTEST	1.06131	0.299385	-1.82578	0	1	1	no
TRINITY_DN104606_c0_g1	Control_10h	Heat_10h	OK	1.30148	1.03324	-0.332983	-0.220334	0.70015	0.88852	no
TRINITY_DN104610_c0_g1	Control_10h	Heat_10h	OK	6.28324	18.3378	1.54524	3.75938	0.2762	0.65842	no
TRINITY_DN10461_c0_g1	Control_10h	Heat_10h	OK	2.00655	1.02026	-0.975771	-0.587627	0.44395	0.763209	no
TRINITY_DN104636_c0_g1	Control_10h	Heat_10h	NOTEST	0	0	0	0	1	1	no
TRINITY_DN10463_c0_g1	Control_10h	Heat_10h	OK	2.03141	1.45903	-0.477464	-0.353918	0.61465	0.850715	no
TRINITY_DN104644_c0_g1	Control_10h	Heat_10h	OK	1.56954	2.6951	0.780003	0.517998	0.43585	0.758585	no
TRINITY_DN104656_c0_g1	Control_10h	Heat_10h	NOTEST	0	0	0	0	1	1	no
TRINITY_DN104659_c0_g1	Control_10h	Heat_10h	OK	3.34319	4.59182	0.457838	0.357736	0.51405	0.802792	no
TRINITY_DN104660_c0_g1	Control_10h	Heat_10h	OK	1.94233	0.364559	-2.41356	-1.31824	0.08335	0.488186	no
TRINITY_DN104666_c0_g1	Control_10h	Heat_10h	NOTEST	0	0	0	0	1	1	no
TRINITY_DN104670_c0_g1	Control_10h	Heat_10h	OK	3.40954	5.34284	0.648031	0.549874	0.4028	0.739743	no
TRINITY_DN104673_c0_g1	Control_10h	Heat_10h	NOTEST	0	0	0	0	1	1	no
TRINITY_DN104674_c0_g1	Control_10h	Heat_10h	OK	1.58074	2.64211	0.741086	0.416408	0.43445	0.757794	no
TRINITY_DN104676_c0_g1	Control_10h	Heat_10h	NOTEST	0	0	0	0	1	1	no
TRINITY_DN104679_c0_g1	Control_10h	Heat_10h	OK	2.07941	3.6263	0.802323	0.628505	0.51845	0.805174	no
TRINITY_DN104683_c0_g1	Control_10h	Heat_10h	NOTEST	0.451692	0	#NAME?	0	1	1	no
TRINITY_DN104687_c0_g1	Control_10h	Heat_10h	NOTEST	0	0	0	0	1	1	no
TRINITY_DN104709_c0_g1	Control_10h	Heat_10h	NOTEST	0	0	0	0	1	1	no
TRINITY_DN104723_c0_g1	Control_10h	Heat_10h	OK	6.05928	6.19521	0.0320082	0.0392051	0.97045	0.983574	no
TRINITY_DN104740_c0_g1	Control_10h	Heat_10h	NOTEST	0.824371	0.626017	-0.397091	0	1	1	no
TRINITY_DN104745_c0_g1	Control_10h	Heat_10h	OK	4.25142	1.99855	-1.08899	-0.717721	0.30595	0.678382	no
TRINITY_DN104749_c0_g1	Control_10h	Heat_10h	OK	3.23525	7.34793	1.18346	1.18558	0.22935	0.63082	no
TRINITY_DN104755_c0_g1	Control_10h	Heat_10h	NOTEST	0	0	0	0	1	1	no
TRINITY_DN104760_c0_g1	Control_10h	Heat_10h	NOTEST	0	0	0	0	1	1	no
TRINITY_DN104779_c0_g1	Control_10h	Heat_10h	NOTEST	0	0	0	0	1	1	no
TRINITY_DN104781_c0_g1	Control_10h	Heat_10h	OK	1.62619	4.99215	1.61816	1.92064	0.32145	0.688752	no
TRINITY_DN104786_c0_g1	Control_10h	Heat_10h	OK	1.23659	1.10327	-0.164583	-0.12089	0.86295	0.953788	no
TRINITY_DN104808_c0_g1	Control_10h	Heat_10h	OK	0.0949276	2.03806	4.42422	1.10208	0.1186	0.551014	no
TRINITY_DN104809_c0_g1	Control_10h	Heat_10h	NOTEST	0	0	0	0	1	1	no
TRINITY_DN104811_c0_g1	Control_10h	Heat_10h	NOTEST	0.825482	1.16045	0.491372	0	1	1	no
TRINITY_DN104817_c0_g1	Control_10h	Heat_10h	OK	1.18892	1.02112	-0.219495	-0.107067	0.8565	0.951461	no
TRINITY_DN104819_c0_g1	Control_10h	Heat_10h	NOTEST	0	0	0	0	1	1	no
TRINITY_DN104835_c0_g1	Control_10h	Heat_10h	NOTEST	0	0	0	0	1	1	no
TRINITY_DN104841_c0_g1	Control_10h	Heat_10h	NOTEST	0	0	0	0	1	1	no
TRINITY_DN104853_c0_g1	Control_10h	Heat_10h	NOTEST	0	0.114911	inf	0	1	1	no
TRINITY_DN104855_c0_g1	Control_10h	Heat_10h	NOTEST	0	0	0	0	1	1	no
TRINITY_DN104870_c0_g1	Control_10h	Heat_10h	NOTEST	0	0	0	0	1	1	no
TRINITY_DN104872_c0_g1	Control_10h	Heat_10h	NOTEST	0.358361	0	#NAME?	0	1	1	no
TRINITY_DN104876_c0_g1	Control_10h	Heat_10h	OK	11.8841	3.41393	-1.79952	-1.48336	0.10665	0.534933	no
TRINITY_DN104893_c0_g1	Control_10h	Heat_10h	NOTEST	0	0	0	0	1	1	no
TRINITY_DN10489_c0_g1	Control_10h	Heat_10h	OK	1.26581	0.279087	-2.18127	-1.11846	0.1679	0.591079	no
TRINITY_DN104902_c0_g1	Control_10h	Heat_10h	NOTEST	0.789238	0.813426	0.0435516	0	1	1	no
TRINITY_DN104908_c0_g1	Control_10h	Heat_10h	OK	1.34998	1.48267	0.135265	0.0930031	0.8761	0.958478	no
TRINITY_DN104912_c0_g1	Control_10h	Heat_10h	OK	8.39088	6.45593	-0.378198	-0.279272	0.69385	0.885772	no
TRINITY_DN10491_c0_g1	Control_10h	Heat_10h	OK	1.19069	1.40355	0.237278	0.148223	0.80585	0.933145	no
TRINITY_DN104920_c0_g1	Control_10h	Heat_10h	OK	4.36213	3.34333	-0.383744	-0.299345	0.61595	0.851233	no
TRINITY_DN104925_c0_g1	Control_10h	Heat_10h	NOTEST	0	0	0	0	1	1	no
TRINITY_DN104930_c0_g1	Control_10h	Heat_10h	OK	2.27751	0	#NAME?	#NAME?	0.01615	0.210964	no
TRINITY_DN104939_c0_g1	Control_10h	Heat_10h	NOTEST	0.573182	0.842026	0.554872	0	1	1	no
TRINITY_DN104957_c0_g1	Control_10h	Heat_10h	OK	16.9112	22.7802	0.429804	0.588766	0.34635	0.704812	no
TRINITY_DN104958_c0_g1	Control_10h	Heat_10h	NOTEST	0	0	0	0	1	1	no
TRINITY_DN104968_c0_g1	Control_10h	Heat_10h	NOTEST	0.78947	0.574815	-0.457786	0	1	1	no
TRINITY_DN104990_c0_g1	Control_10h	Heat_10h	OK	1.28278	1.34831	0.0718735	0.0489926	0.94115	0.975469	no
TRINITY_DN104992_c0_g1	Control_10h	Heat_10h	OK	2.16094	0.523349	-2.04582	-1.30544	0.2586	0.646835	no
TRINITY_DN10499_c0_g1	Control_10h	Heat_10h	NOTEST	0.76149	1.8683	1.29483	0	1	1	no
TRINITY_DN105007_c0_g1	Control_10h	Heat_10h	NOTEST	0.345331	0.766263	1.14986	0	1	1	no
TRINITY_DN105008_c0_g1	Control_10h	Heat_10h	NOTEST	0	0	0	0	1	1	no
TRINITY_DN105017_c0_g1	Control_10h	Heat_10h	OK	7.5553	3.69436	-1.03217	-0.733485	0.1891	0.606235	no
TRINITY_DN105019_c0_g1	Control_10h	Heat_10h	NOTEST	0	0	0	0	1	1	no
TRINITY_DN105048_c0_g1	Control_10h	Heat_10h	NOTEST	0.587945	0.795926	0.436951	0	1	1	no
TRINITY_DN105053_c0_g1	Control_10h	Heat_10h	OK	0.787523	2.22573	1.49889	1.06888	0.2218	0.62576	no
TRINITY_DN105070_c0_g1	Control_10h	Heat_10h	OK	1.12345	0.788128	-0.511434	-0.255009	0.65765	0.869878	no
TRINITY_DN105079_c0_g1	Control_10h	Heat_10h	NOTEST	0	0	0	0	1	1	no
TRINITY_DN105102_c0_g1	Control_10h	Heat_10h	OK	1.07011	1.11973	0.0653933	0.0491662	0.92745	0.972468	no
TRINITY_DN105105_c0_g1	Control_10h	Heat_10h	NOTEST	1.11929	0	#NAME?	0	1	1	no
TRINITY_DN105110_c0_g1	Control_10h	Heat_10h	OK	1.05053	0.972965	-0.110663	-0.0711968	0.90475	0.96713	no
TRINITY_DN105119_c0_g1	Control_10h	Heat_10h	OK	1.91447	5.22361	1.4481	1.0629	0.2603	0.647869	no
TRINITY_DN105122_c0_g1	Control_10h	Heat_10h	NOTEST	0	0	0	0	1	1	no
TRINITY_DN105130_c0_g1	Control_10h	Heat_10h	NOTEST	0	0	0	0	1	1	no
TRINITY_DN105133_c0_g1	Control_10h	Heat_10h	NOTEST	0	0	0	0	1	1	no
TRINITY_DN105136_c0_g1	Control_10h	Heat_10h	NOTEST	0	0	0	0	1	1	no
TRINITY_DN105144_c0_g1	Control_10h	Heat_10h	OK	1.29436	0.504351	-1.35974	-0.610944	0.33875	0.699247	no
TRINITY_DN105146_c0_g1	Control_10h	Heat_10h	NOTEST	0	0	0	0	1	1	no
TRINITY_DN105151_c0_g1	Control_10h	Heat_10h	OK	10.0042	5.22096	-0.938222	-0.692477	0.4296	0.754897	no
TRINITY_DN105170_c0_g1	Control_10h	Heat_10h	OK	7.34847	4.77505	-0.621927	-0.520121	0.38955	0.731374	no
TRINITY_DN105179_c0_g1	Control_10h	Heat_10h	NOTEST	0	0	0	0	1	1	no
TRINITY_DN105180_c0_g1	Control_10h	Heat_10h	OK	0.609991	1.0863	0.832569	0.441183	0.4403	0.760973	no
TRINITY_DN105185_c0_g1	Control_10h	Heat_10h	OK	2.55851	4.8523	0.923366	0.628887	0.45995	0.772701	no
TRINITY_DN105188_c0_g1	Control_10h	Heat_10h	NOTEST	0	0	0	0	1	1	no
TRINITY_DN105191_c0_g1	Control_10h	Heat_10h	OK	3.18224	1.20923	-1.39595	-0.861139	0.15665	0.580678	no
TRINITY_DN105209_c0_g1	Control_10h	Heat_10h	OK	2.09348	1.64218	-0.350287	-0.203869	0.7194	0.897041	no
TRINITY_DN105210_c0_g1	Control_10h	Heat_10h	OK	3.38039	3.96923	0.231668	0.14779	0.84985	0.949478	no
TRINITY_DN105230_c0_g1	Control_10h	Heat_10h	NOTEST	0.351503	0.0928836	-1.92004	0	1	1	no
TRINITY_DN105236_c0_g1	Control_10h	Heat_10h	OK	6.82114	0.708984	-3.26619	-2.85267	0.1974	0.611612	no
TRINITY_DN105238_c0_g1	Control_10h	Heat_10h	NOTEST	0	0	0	0	1	1	no
TRINITY_DN10523_c0_g1	Control_10h	Heat_10h	NOTEST	0	0	0	0	1	1	no
TRINITY_DN105240_c0_g1	Control_10h	Heat_10h	OK	1.66339	0.178036	-3.22389	-1.5496	0.19635	0.610539	no
TRINITY_DN105241_c0_g1	Control_10h	Heat_10h	OK	1.1529	1.16691	0.0174209	0.0127424	0.96625	0.982254	no
TRINITY_DN105249_c0_g1	Control_10h	Heat_10h	OK	1.63658	0.93481	-0.807944	-0.463964	0.498	0.794466	no
TRINITY_DN10524_c0_g1	Control_10h	Heat_10h	NOTEST	0.600273	0.912111	0.60359	0	1	1	no
TRINITY_DN105251_c0_g1	Control_10h	Heat_10h	OK	7.71955	0.675294	-3.51493	-2.44874	0.1557	0.580049	no
TRINITY_DN105261_c0_g1	Control_10h	Heat_10h	NOTEST	0	0	0	0	1	1	no
TRINITY_DN105268_c0_g1	Control_10h	Heat_10h	NOTEST	0.697534	0.638249	-0.128144	0	1	1	no
TRINITY_DN105270_c0_g1	Control_10h	Heat_10h	OK	1.99463	0.821016	-1.28064	-0.76797	0.25405	0.644545	no
TRINITY_DN105271_c0_g1	Control_10h	Heat_10h	OK	4.64354	6.15602	0.406774	0.233739	0.71	0.892922	no
TRINITY_DN105278_c0_g1	Control_10h	Heat_10h	NOTEST	0.0940153	0.240479	1.35494	0	1	1	no
TRINITY_DN105288_c0_g1	Control_10h	Heat_10h	OK	1.69658	0.77202	-1.13592	-0.806922	0.449	0.766002	no
TRINITY_DN105289_c0_g1	Control_10h	Heat_10h	NOTEST	0	0	0	0	1	1	no
TRINITY_DN105290_c0_g1	Control_10h	Heat_10h	OK	1.62213	1.17286	-0.467866	-0.345957	0.64345	0.8639	no
TRINITY_DN105296_c0_g1	Control_10h	Heat_10h	NOTEST	0.310124	0.255187	-0.281291	0	1	1	no
TRINITY_DN10529_c0_g1	Control_10h	Heat_10h	OK	1.65456	2.92187	0.820444	0.632243	0.26115	0.648149	no
TRINITY_DN105302_c0_g1	Control_10h	Heat_10h	NOTEST	0	0	0	0	1	1	no
TRINITY_DN105309_c0_g1	Control_10h	Heat_10h	OK	1.9186	1.07375	-0.837395	-0.467724	0.5447	0.818905	no
TRINITY_DN105336_c0_g1	Control_10h	Heat_10h	OK	1.43852	0.590955	-1.28347	-0.829477	0.12535	0.559183	no
TRINITY_DN105339_c0_g1	Control_10h	Heat_10h	NOTEST	1.72373	1.95585	0.18226	0	1	1	no
TRINITY_DN10533_c0_g1	Control_10h	Heat_10h	OK	1.48007	1.40395	-0.076168	-0.0444781	0.9396	0.975159	no
TRINITY_DN105342_c0_g1	Control_10h	Heat_10h	OK	2.24724	1.15384	-0.961713	-0.512966	0.5689	0.831036	no
TRINITY_DN105343_c0_g1	Control_10h	Heat_10h	NOTEST	0	0	0	0	1	1	no
TRINITY_DN105353_c0_g1	Control_10h	Heat_10h	NOTEST	0	0	0	0	1	1	no
TRINITY_DN105360_c0_g1	Control_10h	Heat_10h	NOTEST	0	0	0	0	1	1	no
TRINITY_DN105366_c0_g1	Control_10h	Heat_10h	OK	1.29293	0.620488	-1.05917	-0.580285	0.4713	0.778944	no
TRINITY_DN105374_c0_g1	Control_10h	Heat_10h	OK	5.09279	2.59381	-0.973383	-0.690767	0.2458	0.639659	no
TRINITY_DN105381_c0_g1	Control_10h	Heat_10h	NOTEST	0	0	0	0	1	1	no
TRINITY_DN105384_c0_g1	Control_10h	Heat_10h	NOTEST	0	0	0	0	1	1	no
TRINITY_DN105386_c0_g1	Control_10h	Heat_10h	NOTEST	0	0	0	0	1	1	no
TRINITY_DN105400_c0_g1	Control_10h	Heat_10h	NOTEST	0.140024	0	#NAME?	0	1	1	no
TRINITY_DN105404_c0_g1	Control_10h	Heat_10h	OK	4.7326	6.77075	0.516683	0.384483	0.63115	0.85854	no
TRINITY_DN10540_c0_g1	Control_10h	Heat_10h	OK	5.63019	6.22114	0.143997	0.177728	0.9001	0.965856	no
TRINITY_DN105415_c0_g1	Control_10h	Heat_10h	OK	4.55753	4.22192	-0.110354	-0.069289	0.884	0.961138	no
TRINITY_DN105416_c0_g1	Control_10h	Heat_10h	OK	1.56992	4.51084	1.52271	1.02744	0.09125	0.506077	no
TRINITY_DN105431_c0_g1	Control_10h	Heat_10h	OK	1.85103	1.08867	-0.765765	-0.393282	0.60035	0.844753	no
TRINITY_DN105444_c0_g1	Control_10h	Heat_10h	OK	1.1666	1.37194	0.233908	0.162817	0.76685	0.917031	no
TRINITY_DN105445_c0_g1	Control_10h	Heat_10h	NOTEST	0	0	0	0	1	1	no
TRINITY_DN105448_c0_g1	Control_10h	Heat_10h	OK	2.40711	1.58624	-0.601692	-0.404139	0.4762	0.781483	no
TRINITY_DN105449_c0_g1	Control_10h	Heat_10h	OK	2.85758	1.59751	-0.838968	-0.489682	0.52615	0.80946	no
TRINITY_DN105465_c0_g1	Control_10h	Heat_10h	OK	3.27057	1.76115	-0.893023	-0.85244	0.5731	0.833193	no
TRINITY_DN105472_c0_g1	Control_10h	Heat_10h	NOTEST	0	0	0	0	1	1	no
TRINITY_DN105474_c0_g1	Control_10h	Heat_10h	NOTEST	0.552404	0.248135	-1.1546	0	1	1	no
TRINITY_DN105482_c0_g1	Control_10h	Heat_10h	NOTEST	0	0	0	0	1	1	no
TRINITY_DN105487_c0_g1	Control_10h	Heat_10h	OK	0.798327	1.373	0.782285	0.4332	0.4826	0.785002	no
TRINITY_DN1054_c0_g1	Control_10h	Heat_10h	OK	2.40543	2.07832	-0.21088	-0.159676	0.8001	0.930783	no
TRINITY_DN105501_c0_g1	Control_10h	Heat_10h	OK	0	6.37226	inf	#NAME?	5e-05	0.0038346	yes
TRINITY_DN105513_c0_g1	Control_10h	Heat_10h	NOTEST	0.434776	0.673388	0.631165	0	1	1	no
TRINITY_DN105518_c0_g1	Control_10h	Heat_10h	OK	2.17583	2.47589	0.186381	0.127791	0.8214	0.93931	no
TRINITY_DN105532_c0_g1	Control_10h	Heat_10h	OK	0.662456	1.24744	0.913073	0.563832	0.3005	0.67492	no
TRINITY_DN105536_c0_g1	Control_10h	Heat_10h	OK	0.620373	1.5676	1.33735	0.866316	0.39205	0.732689	no
TRINITY_DN105541_c0_g1	Control_10h	Heat_10h	OK	1.06005	1.81041	0.77219	0.518831	0.59535	0.842719	no
TRINITY_DN105543_c0_g1	Control_10h	Heat_10h	OK	0.967879	6.32994	2.70929	1.90325	0.23345	0.633223	no
TRINITY_DN105546_c0_g1	Control_10h	Heat_10h	NOTEST	0	0	0	0	1	1	no
TRINITY_DN105554_c0_g1	Control_10h	Heat_10h	OK	2.74275	3.0444	0.150533	0.155518	0.78985	0.926688	no
TRINITY_DN105565_c0_g1	Control_10h	Heat_10h	NOTEST	0	1.2601	inf	0	1	1	no
TRINITY_DN105580_c0_g1	Control_10h	Heat_10h	NOTEST	0.750193	0.162415	-2.20758	0	1	1	no
TRINITY_DN105595_c0_g1	Control_10h	Heat_10h	OK	0.990796	0.802184	-0.304655	-0.199596	0.72265	0.898446	no
TRINITY_DN1055_c0_g1	Control_10h	Heat_10h	OK	3.12461	1.60518	-0.960943	-0.640996	0.2922	0.669577	no
TRINITY_DN105604_c0_g1	Control_10h	Heat_10h	OK	3.14476	0	#NAME?	#NAME?	0.01735	0.219894	no
TRINITY_DN105616_c0_g1	Control_10h	Heat_10h	OK	1.71855	3.03114	0.818673	0.649602	0.46755	0.776879	no
TRINITY_DN105620_c0_g1	Control_10h	Heat_10h	OK	5.9342	11.7191	0.981739	1.1777	0.5137	0.802712	no
TRINITY_DN105622_c0_g1	Control_10h	Heat_10h	OK	0.348402	1.20747	1.79316	0.79597	0.3202	0.687933	no
TRINITY_DN105637_c0_g1	Control_10h	Heat_10h	NOTEST	0.912221	1.30218	0.51347	0	1	1	no
TRINITY_DN105649_c0_g1	Control_10h	Heat_10h	NOTEST	0	0	0	0	1	1	no
TRINITY_DN105651_c0_g1	Control_10h	Heat_10h	NOTEST	0	0	0	0	1	1	no
TRINITY_DN105653_c0_g1	Control_10h	Heat_10h	NOTEST	0	0	0	0	1	1	no
TRINITY_DN105658_c0_g1	Control_10h	Heat_10h	NOTEST	0	0	0	0	1	1	no
TRINITY_DN105669_c0_g1	Control_10h	Heat_10h	OK	1.88714	5.75354	1.60825	1.1477	0.16845	0.591672	no
TRINITY_DN105670_c0_g1	Control_10h	Heat_10h	OK	1.6324	2.62614	0.685951	0.382448	0.5162	0.804132	no
TRINITY_DN105674_c0_g1	Control_10h	Heat_10h	OK	2.73974	1.68063	-0.705038	-0.576993	0.4927	0.791281	no
TRINITY_DN105685_c0_g1	Control_10h	Heat_10h	OK	3.45289	1.17051	-1.56067	-1.14633	0.25795	0.646369	no
TRINITY_DN105688_c0_g1	Control_10h	Heat_10h	OK	4.49139	4.03696	-0.153893	-0.105513	0.86145	0.953237	no
TRINITY_DN105690_c0_g1	Control_10h	Heat_10h	NOTEST	0.0653634	0.206745	1.6613	0	1	1	no
TRINITY_DN105706_c0_g1	Control_10h	Heat_10h	NOTEST	0.491818	0	#NAME?	0	1	1	no
TRINITY_DN105707_c0_g1	Control_10h	Heat_10h	NOTEST	0	0	0	0	1	1	no
TRINITY_DN105709_c0_g1	Control_10h	Heat_10h	OK	1.14294	2.01843	0.820488	0.527746	0.6205	0.853426	no
TRINITY_DN105712_c0_g1	Control_10h	Heat_10h	NOTEST	0.695216	0.396494	-0.810162	0	1	1	no
TRINITY_DN105719_c0_g1	Control_10h	Heat_10h	NOTEST	0	0	0	0	1	1	no
TRINITY_DN105731_c0_g1	Control_10h	Heat_10h	NOTEST	0.961717	0.477541	-1.00999	0	1	1	no
TRINITY_DN105733_c0_g1	Control_10h	Heat_10h	NOTEST	0.487902	0	#NAME?	0	1	1	no
TRINITY_DN105743_c0_g1	Control_10h	Heat_10h	OK	2.08556	0.577227	-1.85323	-0.956438	0.10465	0.531705	no
TRINITY_DN105747_c0_g1	Control_10h	Heat_10h	NOTEST	0	0	0	0	1	1	no
TRINITY_DN105750_c0_g1	Control_10h	Heat_10h	NOTEST	0	0	0	0	1	1	no
TRINITY_DN105767_c0_g1	Control_10h	Heat_10h	OK	4.09358	4.754	0.215778	0.162072	0.87495	0.958063	no
TRINITY_DN105770_c0_g1	Control_10h	Heat_10h	NOTEST	0.786895	0.31626	-1.31506	0	1	1	no
TRINITY_DN105771_c0_g1	Control_10h	Heat_10h	OK	4.70493	8.08214	0.780564	0.536772	0.4957	0.793199	no
TRINITY_DN105787_c0_g1	Control_10h	Heat_10h	OK	2.72965	1.7877	-0.610613	-0.627257	0.66615	0.873543	no
TRINITY_DN105796_c0_g1	Control_10h	Heat_10h	NOTEST	0	0	0	0	1	1	no
TRINITY_DN105799_c0_g1	Control_10h	Heat_10h	OK	1.38554	2.43302	0.812299	0.704222	0.6149	0.850753	no
TRINITY_DN105805_c0_g1	Control_10h	Heat_10h	NOTEST	0.811241	0.87487	0.108938	0	1	1	no
TRINITY_DN105807_c0_g1	Control_10h	Heat_10h	NOTEST	0	0	0	0	1	1	no
TRINITY_DN105811_c0_g1	Control_10h	Heat_10h	NOTEST	0	0	0	0	1	1	no
TRINITY_DN105826_c0_g1	Control_10h	Heat_10h	OK	1.14492	1.68263	0.555479	0.371729	0.5464	0.819648	no
TRINITY_DN105827_c0_g1	Control_10h	Heat_10h	OK	4.29436	9.74772	1.18262	0.798296	0.26585	0.651354	no
TRINITY_DN105835_c0_g1	Control_10h	Heat_10h	OK	0.151208	2.9331	4.27782	1.15795	0.1115	0.542605	no
TRINITY_DN105836_c0_g1	Control_10h	Heat_10h	NOTEST	0	0	0	0	1	1	no
TRINITY_DN105837_c0_g1	Control_10h	Heat_10h	NOTEST	1.09386	1.18086	0.110408	0	1	1	no
TRINITY_DN105838_c0_g1	Control_10h	Heat_10h	NOTEST	0	0	0	0	1	1	no
TRINITY_DN105844_c0_g1	Control_10h	Heat_10h	NOTEST	0.322559	0.843492	1.38681	0	1	1	no
TRINITY_DN105854_c0_g1	Control_10h	Heat_10h	OK	3.06682	2.75959	-0.152289	-0.127207	0.83925	0.945712	no
TRINITY_DN105859_c0_g1	Control_10h	Heat_10h	NOTEST	0.400053	0.259832	-0.622614	0	1	1	no
TRINITY_DN105867_c0_g1	Control_10h	Heat_10h	OK	1.27094	1.60721	0.338658	0.234648	0.6935	0.885571	no
TRINITY_DN105868_c0_g1	Control_10h	Heat_10h	NOTEST	0.56564	1.68102	1.57138	0	1	1	no
TRINITY_DN105880_c0_g1	Control_10h	Heat_10h	OK	3.48364	4.18646	0.265138	0.267665	0.8291	0.941978	no
TRINITY_DN105881_c0_g1	Control_10h	Heat_10h	NOTEST	0	0	0	0	1	1	no
TRINITY_DN105883_c0_g1	Control_10h	Heat_10h	NOTEST	0.116966	0.267748	1.19478	0	1	1	no
TRINITY_DN105891_c0_g1	Control_10h	Heat_10h	NOTEST	0	0	0	0	1	1	no
TRINITY_DN105905_c0_g1	Control_10h	Heat_10h	NOTEST	0.602177	0.26454	-1.1867	0	1	1	no
TRINITY_DN105916_c0_g1	Control_10h	Heat_10h	OK	7.80366	2.01672	-1.95214	-1.46103	0.1154	0.548511	no
TRINITY_DN105920_c0_g1	Control_10h	Heat_10h	NOTEST	0	0.21766	inf	0	1	1	no
TRINITY_DN105923_c0_g1	Control_10h	Heat_10h	OK	5.79161	4.13143	-0.487326	-0.41131	0.5553	0.82398	no
TRINITY_DN105936_c0_g1	Control_10h	Heat_10h	OK	2.29415	4.72369	1.04196	1.05404	0.4092	0.743715	no
TRINITY_DN105938_c0_g1	Control_10h	Heat_10h	OK	0.59311	1.54438	1.38065	0.620763	0.33675	0.698232	no
TRINITY_DN105941_c0_g1	Control_10h	Heat_10h	NOTEST	0.356119	1.55694	2.12828	0	1	1	no
TRINITY_DN105944_c0_g1	Control_10h	Heat_10h	OK	3.31524	5.39257	0.70186	0.650553	0.4717	0.779112	no
TRINITY_DN105953_c0_g1	Control_10h	Heat_10h	NOTEST	0.605291	0.19145	-1.66066	0	1	1	no
TRINITY_DN105956_c0_g1	Control_10h	Heat_10h	NOTEST	0	0	0	0	1	1	no
TRINITY_DN105970_c0_g1	Control_10h	Heat_10h	NOTEST	0.576016	0.304159	-0.921285	0	1	1	no
TRINITY_DN105973_c0_g1	Control_10h	Heat_10h	OK	4.91539	1.88182	-1.38517	-1.09111	0.12245	0.556356	no
TRINITY_DN105980_c0_g1	Control_10h	Heat_10h	OK	2.05212	8.69207	2.08259	1.51607	0.07345	0.464003	no
TRINITY_DN105993_c0_g1	Control_10h	Heat_10h	OK	1.45287	1.64318	0.177591	0.093913	0.8804	0.960092	no
TRINITY_DN105996_c0_g1	Control_10h	Heat_10h	NOTEST	1.11547	0.54742	-1.02693	0	1	1	no
TRINITY_DN105998_c0_g1	Control_10h	Heat_10h	NOTEST	0	0	0	0	1	1	no
TRINITY_DN106004_c0_g1	Control_10h	Heat_10h	OK	0.46277	1.41178	1.60915	0.975577	0.1454	0.574328	no
TRINITY_DN106023_c0_g1	Control_10h	Heat_10h	NOTEST	0	0	0	0	1	1	no
TRINITY_DN106042_c0_g1	Control_10h	Heat_10h	OK	1.078	1.81152	0.748837	0.372726	0.51805	0.804969	no
TRINITY_DN106047_c0_g1	Control_10h	Heat_10h	OK	7.193	2.96214	-1.27995	-0.988034	0.3295	0.693665	no
TRINITY_DN106056_c0_g1	Control_10h	Heat_10h	OK	2.66349	1.46623	-0.861208	-0.824014	0.5638	0.828161	no
TRINITY_DN106059_c0_g1	Control_10h	Heat_10h	OK	0.208943	1.90016	3.18494	1.07314	0.12215	0.555743	no
TRINITY_DN106072_c0_g1	Control_10h	Heat_10h	OK	0.769367	1.1417	0.569445	0.461241	0.41855	0.749094	no
TRINITY_DN106073_c0_g1	Control_10h	Heat_10h	NOTEST	0	0	0	0	1	1	no
TRINITY_DN106077_c0_g1	Control_10h	Heat_10h	OK	5.27907	3.50191	-0.592142	-0.466681	0.46695	0.776696	no
TRINITY_DN106081_c0_g1	Control_10h	Heat_10h	NOTEST	0.417652	0.428981	0.0386094	0	1	1	no
TRINITY_DN106094_c0_g1	Control_10h	Heat_10h	OK	9.28805	7.18144	-0.371104	-0.2262	0.6879	0.883013	no
TRINITY_DN106098_c0_g1	Control_10h	Heat_10h	NOTEST	0	0	0	0	1	1	no
TRINITY_DN10609_c0_g1	Control_10h	Heat_10h	NOTEST	0	0	0	0	1	1	no
TRINITY_DN106101_c0_g1	Control_10h	Heat_10h	NOTEST	0	0	0	0	1	1	no
TRINITY_DN106113_c0_g1	Control_10h	Heat_10h	NOTEST	0	0	0	0	1	1	no
TRINITY_DN106129_c0_g1	Control_10h	Heat_10h	NOTEST	0.611022	0.901911	0.561761	0	1	1	no
TRINITY_DN106141_c0_g1	Control_10h	Heat_10h	OK	4.38713	1.99451	-1.13724	-0.730755	0.39695	0.735994	no
TRINITY_DN106144_c0_g1	Control_10h	Heat_10h	OK	0.709457	2.05159	1.53195	0.988802	0.4184	0.749059	no
TRINITY_DN106155_c0_g1	Control_10h	Heat_10h	OK	3.72765	1.97718	-0.914825	-0.580234	0.5251	0.808928	no
TRINITY_DN106158_c0_g1	Control_10h	Heat_10h	NOTEST	0	0	0	0	1	1	no
TRINITY_DN106159_c0_g1	Control_10h	Heat_10h	NOTEST	0	0	0	0	1	1	no
TRINITY_DN106187_c0_g1	Control_10h	Heat_10h	NOTEST	0	0	0	0	1	1	no
TRINITY_DN10619_c0_g1	Control_10h	Heat_10h	NOTEST	0.347667	0	#NAME?	0	1	1	no
TRINITY_DN106203_c0_g1	Control_10h	Heat_10h	OK	1.6053	0.0983903	-4.02819	-1.06501	0.125	0.558832	no
TRINITY_DN106210_c0_g1	Control_10h	Heat_10h	NOTEST	0	0	0	0	1	1	no
TRINITY_DN106221_c0_g1	Control_10h	Heat_10h	OK	5.49896	4.88598	-0.170509	-0.120998	0.83855	0.945412	no
TRINITY_DN106241_c0_g1	Control_10h	Heat_10h	OK	2.21564	1.41486	-0.647067	-0.421293	0.45185	0.767665	no
TRINITY_DN106247_c0_g1	Control_10h	Heat_10h	NOTEST	0	0	0	0	1	1	no
TRINITY_DN106251_c0_g1	Control_10h	Heat_10h	OK	1.88403	1.83441	-0.0385027	-0.0212201	0.9396	0.975159	no
TRINITY_DN106252_c0_g1	Control_10h	Heat_10h	OK	3.32706	1.34948	-1.30184	-1.17637	0.3083	0.67991	no
TRINITY_DN106256_c0_g1	Control_10h	Heat_10h	OK	2.75059	2.63235	-0.0633875	-0.0436584	0.9363	0.974306	no
TRINITY_DN106257_c0_g1	Control_10h	Heat_10h	NOTEST	0	0	0	0	1	1	no
TRINITY_DN106261_c0_g1	Control_10h	Heat_10h	NOTEST	0	0	0	0	1	1	no
TRINITY_DN106288_c0_g1	Control_10h	Heat_10h	OK	3.83179	1.43778	-1.41418	-0.974209	0.22105	0.625114	no
TRINITY_DN10628_c0_g1	Control_10h	Heat_10h	OK	15.8666	16.2763	0.0367794	0.0517572	0.93335	0.973572	no
TRINITY_DN106292_c0_g1	Control_10h	Heat_10h	NOTEST	0.383084	0.165874	-1.20758	0	1	1	no
TRINITY_DN106297_c0_g1	Control_10h	Heat_10h	NOTEST	0	0	0	0	1	1	no
TRINITY_DN106305_c0_g1	Control_10h	Heat_10h	OK	1.75723	7.23473	2.04163	1.55028	0.01895	0.231352	no
TRINITY_DN106306_c0_g1	Control_10h	Heat_10h	OK	1.66446	1.72761	0.0537212	0.0380491	0.95625	0.979464	no
TRINITY_DN106310_c0_g1	Control_10h	Heat_10h	NOTEST	0.53332	1.68088	1.65614	0	1	1	no
TRINITY_DN106313_c0_g1	Control_10h	Heat_10h	NOTEST	2.91385	1.84331	-0.660631	0	1	1	no
TRINITY_DN106316_c0_g1	Control_10h	Heat_10h	OK	0.336608	1.03062	1.61437	0.828106	0.19635	0.610539	no
TRINITY_DN106318_c0_g1	Control_10h	Heat_10h	NOTEST	0.0770133	0.162396	1.07633	0	1	1	no
TRINITY_DN106338_c0_g1	Control_10h	Heat_10h	NOTEST	0	0	0	0	1	1	no
TRINITY_DN106344_c0_g1	Control_10h	Heat_10h	OK	1.53215	3.04044	0.988723	0.668427	0.2383	0.635557	no
TRINITY_DN10635_c0_g1	Control_10h	Heat_10h	OK	5.72484	1.07243	-2.41635	-1.55834	0.02705	0.283656	no
TRINITY_DN1063_c0_g1	Control_10h	Heat_10h	NOTEST	0	0	0	0	1	1	no
TRINITY_DN106405_c0_g1	Control_10h	Heat_10h	NOTEST	0	0	0	0	1	1	no
TRINITY_DN106420_c0_g1	Control_10h	Heat_10h	OK	1.48503	0.942395	-0.656087	-0.37029	0.5143	0.802986	no
TRINITY_DN106424_c0_g1	Control_10h	Heat_10h	NOTEST	0.355865	0.374529	0.0737473	0	1	1	no
TRINITY_DN106433_c0_g1	Control_10h	Heat_10h	NOTEST	0.506978	0.329279	-0.622614	0	1	1	no
TRINITY_DN106450_c0_g1	Control_10h	Heat_10h	OK	1.41628	0.390365	-1.85921	-1.16917	0.29635	0.672286	no
TRINITY_DN106454_c0_g1	Control_10h	Heat_10h	NOTEST	0.621544	0	#NAME?	0	1	1	no
TRINITY_DN106458_c0_g1	Control_10h	Heat_10h	NOTEST	0	0	0	0	1	1	no
TRINITY_DN106467_c0_g1	Control_10h	Heat_10h	OK	6.49119	3.57637	-0.859987	-0.54825	0.32865	0.693389	no
TRINITY_DN106474_c0_g1	Control_10h	Heat_10h	NOTEST	0.367718	0.481565	0.38913	0	1	1	no
TRINITY_DN106482_c0_g1	Control_10h	Heat_10h	NOTEST	0.662664	0	#NAME?	0	1	1	no
TRINITY_DN106492_c0_g1	Control_10h	Heat_10h	NOTEST	0	0	0	0	1	1	no
TRINITY_DN106501_c0_g1	Control_10h	Heat_10h	NOTEST	0.455277	0.804005	0.820459	0	1	1	no
TRINITY_DN106510_c0_g1	Control_10h	Heat_10h	OK	1.42469	0	#NAME?	#NAME?	0.014	0.194225	no
TRINITY_DN106522_c0_g1	Control_10h	Heat_10h	OK	0.729395	1.94854	1.41763	0.855296	0.46885	0.777485	no
TRINITY_DN106523_c0_g1	Control_10h	Heat_10h	NOTEST	0	0	0	0	1	1	no
TRINITY_DN10653_c0_g1	Control_10h	Heat_10h	OK	3.04694	1.60577	-0.924095	-0.865029	0.13205	0.56425	no
TRINITY_DN106549_c0_g1	Control_10h	Heat_10h	OK	1.46683	0.129028	-3.50695	-1.51071	0.2036	0.6149	no
TRINITY_DN106552_c0_g1	Control_10h	Heat_10h	NOTEST	0.706787	1.56748	1.1491	0	1	1	no
TRINITY_DN106565_c0_g1	Control_10h	Heat_10h	OK	1.20365	0.94434	-0.350038	-0.175705	0.79805	0.929935	no
TRINITY_DN106567_c0_g1	Control_10h	Heat_10h	NOTEST	0.307857	0.47147	0.614907	0	1	1	no
TRINITY_DN106583_c0_g1	Control_10h	Heat_10h	OK	0.581409	2.74184	2.23752	0.974677	0.2488	0.641282	no
TRINITY_DN10658_c0_g1	Control_10h	Heat_10h	NOTEST	0.876961	1.13916	0.377386	0	1	1	no
TRINITY_DN106593_c0_g1	Control_10h	Heat_10h	NOTEST	0	0	0	0	1	1	no
TRINITY_DN10659_c0_g1	Control_10h	Heat_10h	OK	2.24596	3.37588	0.587931	0.399838	0.53595	0.814681	no
TRINITY_DN10660_c0_g1	Control_10h	Heat_10h	OK	0	3.48591	inf	#NAME?	0.0368	0.333986	no
TRINITY_DN106611_c0_g1	Control_10h	Heat_10h	NOTEST	0.228235	0.284387	0.317334	0	1	1	no
TRINITY_DN106615_c0_g1	Control_10h	Heat_10h	NOTEST	0	0.148845	inf	0	1	1	no
TRINITY_DN106628_c0_g1	Control_10h	Heat_10h	NOTEST	0	0	0	0	1	1	no
TRINITY_DN106634_c0_g1	Control_10h	Heat_10h	NOTEST	0.256764	0.32472	0.338753	0	1	1	no
TRINITY_DN106640_c0_g1	Control_10h	Heat_10h	OK	3.25556	7.58259	1.21978	2.37092	0.4369	0.759263	no
TRINITY_DN106643_c0_g1	Control_10h	Heat_10h	NOTEST	0	0	0	0	1	1	no
TRINITY_DN106646_c0_g1	Control_10h	Heat_10h	OK	3.07987	2.51991	-0.289494	-0.265255	0.8459	0.948367	no
TRINITY_DN106658_c0_g1	Control_10h	Heat_10h	NOTEST	0	0	0	0	1	1	no
TRINITY_DN106659_c0_g1	Control_10h	Heat_10h	NOTEST	0	0	0	0	1	1	no
TRINITY_DN106668_c0_g1	Control_10h	Heat_10h	OK	3.60201	1.6966	-1.08616	-0.842561	0.16655	0.589773	no
TRINITY_DN106670_c0_g1	Control_10h	Heat_10h	OK	3.30272	4.36727	0.403076	0.276901	0.62325	0.854798	no
TRINITY_DN106679_c0_g1	Control_10h	Heat_10h	NOTEST	1.70847	0	#NAME?	0	1	1	no
TRINITY_DN106689_c0_g1	Control_10h	Heat_10h	OK	2.92413	2.01275	-0.538842	-0.385606	0.61205	0.849767	no
TRINITY_DN106696_c0_g1	Control_10h	Heat_10h	OK	4.9574	5.88707	0.247966	0.286279	0.87405	0.957815	no
TRINITY_DN106697_c0_g1	Control_10h	Heat_10h	NOTEST	0	0	0	0	1	1	no
TRINITY_DN106712_c0_g1	Control_10h	Heat_10h	NOTEST	0	0	0	0	1	1	no
TRINITY_DN106715_c0_g1	Control_10h	Heat_10h	NOTEST	0.533011	0.281298	-0.922066	0	1	1	no
TRINITY_DN106739_c0_g1	Control_10h	Heat_10h	NOTEST	0.947393	0.80144	-0.241369	0	1	1	no
TRINITY_DN106740_c0_g1	Control_10h	Heat_10h	OK	2.63679	2.79968	0.0864759	0.0543387	0.9272	0.972458	no
TRINITY_DN106741_c0_g1	Control_10h	Heat_10h	NOTEST	1.20148	1.24915	0.0561321	0	1	1	no
TRINITY_DN106749_c0_g1	Control_10h	Heat_10h	NOTEST	0.840084	0.869196	0.0491474	0	1	1	no
TRINITY_DN106752_c0_g1	Control_10h	Heat_10h	OK	0.562886	4.68148	3.05605	1.72168	0.04985	0.391694	no
TRINITY_DN106758_c0_g1	Control_10h	Heat_10h	NOTEST	0	0	0	0	1	1	no
TRINITY_DN106760_c0_g1	Control_10h	Heat_10h	NOTEST	1.22738	1.45801	0.248426	0	1	1	no
TRINITY_DN106762_c0_g1	Control_10h	Heat_10h	OK	5.00245	5.02857	0.00751154	0.00427323	0.8911	0.96294	no
TRINITY_DN106764_c0_g1	Control_10h	Heat_10h	NOTEST	0.824226	0.116225	-2.82612	0	1	1	no
TRINITY_DN106776_c0_g1	Control_10h	Heat_10h	OK	1.87043	2.14013	0.194328	0.143417	0.82195	0.939495	no
TRINITY_DN106798_c0_g1	Control_10h	Heat_10h	OK	2.59308	6.31188	1.2834	0.730689	0.23915	0.635882	no
TRINITY_DN106800_c0_g1	Control_10h	Heat_10h	NOTEST	0	0	0	0	1	1	no
TRINITY_DN106808_c0_g1	Control_10h	Heat_10h	NOTEST	0.921902	0.642671	-0.520533	0	1	1	no
TRINITY_DN106814_c0_g1	Control_10h	Heat_10h	NOTEST	2.4989	0	#NAME?	0	1	1	no
TRINITY_DN106816_c0_g1	Control_10h	Heat_10h	OK	18.3575	20.6863	0.172306	0.285348	0.8898	0.962597	no
TRINITY_DN106822_c0_g1	Control_10h	Heat_10h	NOTEST	0	0	0	0	1	1	no
TRINITY_DN106838_c0_g1	Control_10h	Heat_10h	NOTEST	0	0	0	0	1	1	no
TRINITY_DN106846_c0_g1	Control_10h	Heat_10h	NOTEST	0.839354	3.09736	1.88369	0	1	1	no
TRINITY_DN106850_c0_g1	Control_10h	Heat_10h	OK	0.792321	1.99826	1.33459	0.914046	0.43445	0.757794	no
TRINITY_DN106855_c0_g1	Control_10h	Heat_10h	NOTEST	0.495709	0.851035	0.779724	0	1	1	no
TRINITY_DN106858_c0_g1	Control_10h	Heat_10h	NOTEST	0	0	0	0	1	1	no
TRINITY_DN106860_c0_g1	Control_10h	Heat_10h	NOTEST	0.21845	0.988829	2.17842	0	1	1	no
TRINITY_DN106886_c0_g1	Control_10h	Heat_10h	NOTEST	0.181392	0	#NAME?	0	1	1	no
TRINITY_DN106890_c0_g1	Control_10h	Heat_10h	NOTEST	0	0	0	0	1	1	no
TRINITY_DN106896_c0_g1	Control_10h	Heat_10h	OK	2.32931	10.0358	2.10717	2.46091	0.1441	0.573596	no
TRINITY_DN106906_c0_g1	Control_10h	Heat_10h	NOTEST	0.662244	0.222121	-1.57601	0	1	1	no
TRINITY_DN106915_c0_g1	Control_10h	Heat_10h	OK	0.72967	2.01834	1.46785	0.838531	0.13975	0.571887	no
TRINITY_DN106916_c0_g1	Control_10h	Heat_10h	NOTEST	0.246354	1.10265	2.16217	0	1	1	no
TRINITY_DN106919_c0_g1	Control_10h	Heat_10h	NOTEST	0.616925	0.144927	-2.08977	0	1	1	no
TRINITY_DN106921_c0_g1	Control_10h	Heat_10h	NOTEST	0.223127	0.369166	0.726407	0	1	1	no
TRINITY_DN106931_c0_g1	Control_10h	Heat_10h	NOTEST	0.376529	0.481519	0.354831	0	1	1	no
TRINITY_DN106945_c0_g1	Control_10h	Heat_10h	OK	9.34726	2.21612	-2.07651	-1.48614	0.17235	0.594121	no
TRINITY_DN106951_c0_g1	Control_10h	Heat_10h	NOTEST	0	0	0	0	1	1	no
TRINITY_DN106963_c0_g1	Control_10h	Heat_10h	NOTEST	0.743785	0.190428	-1.96564	0	1	1	no
TRINITY_DN106964_c0_g1	Control_10h	Heat_10h	OK	0.521514	4.12319	2.98298	1.74815	0.14665	0.575149	no
TRINITY_DN106967_c0_g1	Control_10h	Heat_10h	NOTEST	0	0	0	0	1	1	no
TRINITY_DN106976_c0_g1	Control_10h	Heat_10h	OK	2.12528	1.93007	-0.139	-0.0955675	0.86	0.952664	no
TRINITY_DN10697_c0_g1	Control_10h	Heat_10h	OK	5.30765	6.88323	0.375012	0.389583	0.5021	0.796484	no
TRINITY_DN106981_c0_g1	Control_10h	Heat_10h	OK	1.2393	0.664706	-0.898735	-0.594392	0.2802	0.660909	no
TRINITY_DN106984_c0_g1	Control_10h	Heat_10h	OK	0.919014	3.18237	1.79194	1.35618	0.3116	0.682312	no
TRINITY_DN106986_c0_g1	Control_10h	Heat_10h	NOTEST	0.786278	0.483199	-0.702422	0	1	1	no
TRINITY_DN107014_c0_g1	Control_10h	Heat_10h	NOTEST	0.385632	0.529344	0.45698	0	1	1	no
TRINITY_DN107017_c0_g1	Control_10h	Heat_10h	OK	2.6366	1.18166	-1.15786	-0.809192	0.2126	0.62004	no
TRINITY_DN107025_c0_g1	Control_10h	Heat_10h	OK	1.97669	1.58026	-0.322929	-0.189071	0.77475	0.920696	no
TRINITY_DN107029_c0_g1	Control_10h	Heat_10h	NOTEST	0.42182	0.44474	0.0763345	0	1	1	no
TRINITY_DN107032_c0_g1	Control_10h	Heat_10h	NOTEST	0	0	0	0	1	1	no
TRINITY_DN107041_c0_g1	Control_10h	Heat_10h	NOTEST	0	0	0	0	1	1	no
TRINITY_DN107052_c0_g1	Control_10h	Heat_10h	NOTEST	1.01703	0	#NAME?	0	1	1	no
TRINITY_DN10705_c0_g1	Control_10h	Heat_10h	OK	8.02196	2.64288	-1.60184	-1.06239	0.09045	0.50397	no
TRINITY_DN107072_c0_g1	Control_10h	Heat_10h	NOTEST	0	0	0	0	1	1	no
TRINITY_DN107074_c0_g1	Control_10h	Heat_10h	OK	0.912216	1.23041	0.431695	0.262052	0.65935	0.870617	no
TRINITY_DN107078_c0_g1	Control_10h	Heat_10h	NOTEST	0	0	0	0	1	1	no
TRINITY_DN107099_c0_g1	Control_10h	Heat_10h	NOTEST	0.100555	0.742129	2.88369	0	1	1	no
TRINITY_DN107110_c0_g1	Control_10h	Heat_10h	NOTEST	0	0.312516	inf	0	1	1	no
TRINITY_DN107116_c0_g1	Control_10h	Heat_10h	OK	0.474422	2.51897	2.4086	1.3136	0.24265	0.638008	no
TRINITY_DN107119_c0_g1	Control_10h	Heat_10h	OK	1.5455	1.9331	0.322843	0.223535	0.7064	0.891319	no
TRINITY_DN107125_c0_g1	Control_10h	Heat_10h	OK	4.46468	1.38845	-1.68508	-1.19291	0.21085	0.618926	no
TRINITY_DN107129_c0_g1	Control_10h	Heat_10h	NOTEST	0	0	0	0	1	1	no
TRINITY_DN10712_c0_g1	Control_10h	Heat_10h	OK	7.29326	3.71599	-0.972817	-0.857528	0.14105	0.572832	no
TRINITY_DN107133_c0_g1	Control_10h	Heat_10h	NOTEST	0	0	0	0	1	1	no
TRINITY_DN107135_c0_g1	Control_10h	Heat_10h	NOTEST	0	0.493579	inf	0	1	1	no
TRINITY_DN107138_c0_g1	Control_10h	Heat_10h	OK	1.0909	2.24358	1.04029	0.545799	0.366	0.717007	no
TRINITY_DN107141_c0_g1	Control_10h	Heat_10h	OK	0.182727	13.9397	6.25336	3.29934	0.08025	0.481434	no
TRINITY_DN107143_c0_g1	Control_10h	Heat_10h	OK	5.71801	2.07754	-1.46063	-1.25902	0.34205	0.701901	no
TRINITY_DN107145_c0_g1	Control_10h	Heat_10h	NOTEST	0.615039	0.255187	-1.26912	0	1	1	no
TRINITY_DN107151_c0_g1	Control_10h	Heat_10h	NOTEST	0	0	0	0	1	1	no
TRINITY_DN107156_c0_g1	Control_10h	Heat_10h	OK	2.95911	2.44669	-0.274331	-0.194843	0.81475	0.936775	no
TRINITY_DN107159_c0_g1	Control_10h	Heat_10h	OK	2.49817	2.55747	0.0338452	0.0200334	0.9416	0.975598	no
TRINITY_DN107160_c0_g1	Control_10h	Heat_10h	OK	1.73592	0.407917	-2.08935	-1.23097	0.1173	0.551014	no
TRINITY_DN107176_c0_g1	Control_10h	Heat_10h	NOTEST	1.39763	0.278177	-2.3289	0	1	1	no
TRINITY_DN107187_c0_g1	Control_10h	Heat_10h	OK	2.72724	0.580223	-2.23276	-1.59063	0.2943	0.670801	no
TRINITY_DN107196_c0_g1	Control_10h	Heat_10h	OK	2.97974	2.11433	-0.494987	-0.317859	0.67845	0.87855	no
TRINITY_DN107200_c0_g1	Control_10h	Heat_10h	OK	1.81852	3.59601	0.983635	0.75046	0.2958	0.671834	no
TRINITY_DN107204_c0_g1	Control_10h	Heat_10h	NOTEST	0	0	0	0	1	1	no
TRINITY_DN107218_c0_g1	Control_10h	Heat_10h	OK	8.05273	1.32169	-2.60709	-1.78574	0.1223	0.556022	no
TRINITY_DN107219_c0_g1	Control_10h	Heat_10h	NOTEST	0	0	0	0	1	1	no
TRINITY_DN107221_c0_g1	Control_10h	Heat_10h	OK	1.76837	0.566749	-1.64164	-0.913011	0.2705	0.654598	no
TRINITY_DN107222_c0_g1	Control_10h	Heat_10h	NOTEST	0	0	0	0	1	1	no
TRINITY_DN107224_c0_g1	Control_10h	Heat_10h	OK	1.06268	1.16181	0.128669	0.0850856	0.89075	0.96287	no
TRINITY_DN107229_c0_g1	Control_10h	Heat_10h	OK	3.74513	2.20779	-0.762413	-0.459202	0.5908	0.840669	no
TRINITY_DN107237_c0_g1	Control_10h	Heat_10h	NOTEST	0	0	0	0	1	1	no
TRINITY_DN107244_c0_g1	Control_10h	Heat_10h	NOTEST	0	0	0	0	1	1	no
TRINITY_DN107246_c0_g1	Control_10h	Heat_10h	OK	2.32231	2.34504	0.0140529	0.0108491	0.94615	0.976806	no
TRINITY_DN107251_c0_g1	Control_10h	Heat_10h	OK	2.74233	0	#NAME?	#NAME?	0.0097	0.156453	no
TRINITY_DN107258_c0_g1	Control_10h	Heat_10h	NOTEST	0.230663	0	#NAME?	0	1	1	no
TRINITY_DN107282_c0_g1	Control_10h	Heat_10h	NOTEST	0	0	0	0	1	1	no
TRINITY_DN107285_c0_g1	Control_10h	Heat_10h	OK	1.53524	1.57842	0.0400164	0.0281802	0.9689	0.983116	no
TRINITY_DN10728_c0_g1	Control_10h	Heat_10h	OK	25.1241	31.5453	0.328355	0.466718	0.4396	0.76064	no
TRINITY_DN107290_c0_g1	Control_10h	Heat_10h	OK	0.858757	2.71022	1.65809	0.924795	0.2108	0.618898	no
TRINITY_DN107314_c0_g1	Control_10h	Heat_10h	OK	7.68115	5.40658	-0.506605	-0.434226	0.69055	0.884144	no
TRINITY_DN107322_c0_g1	Control_10h	Heat_10h	OK	3.80298	403.989	6.73104	7.10231	5e-05	0.0038346	yes
TRINITY_DN107334_c0_g1	Control_10h	Heat_10h	OK	0.874779	1.00822	0.20482	0.118507	0.83665	0.944807	no
TRINITY_DN107337_c0_g1	Control_10h	Heat_10h	NOTEST	0	0	0	0	1	1	no
TRINITY_DN10733_c0_g1	Control_10h	Heat_10h	NOTEST	0.986464	0.905728	-0.123189	0	1	1	no
TRINITY_DN107340_c0_g1	Control_10h	Heat_10h	NOTEST	0	0	0	0	1	1	no
TRINITY_DN107347_c0_g1	Control_10h	Heat_10h	OK	1.63948	1.80726	0.140571	0.0897002	0.87515	0.95813	no
TRINITY_DN107349_c0_g1	Control_10h	Heat_10h	OK	0.919007	3.30131	1.84489	1.2356	0.1652	0.588755	no
TRINITY_DN107362_c0_g1	Control_10h	Heat_10h	OK	5.95181	7.79626	0.389453	0.287403	0.7081	0.892232	no
TRINITY_DN107364_c0_g1	Control_10h	Heat_10h	OK	1.90375	2.52589	0.407948	0.31302	0.67115	0.875481	no
TRINITY_DN107370_c0_g1	Control_10h	Heat_10h	OK	5.09602	0	#NAME?	#NAME?	0.0045	0.0969489	no
TRINITY_DN107382_c0_g1	Control_10h	Heat_10h	NOTEST	0	0	0	0	1	1	no
TRINITY_DN107383_c0_g1	Control_10h	Heat_10h	NOTEST	0	0.186062	inf	0	1	1	no
TRINITY_DN107390_c0_g1	Control_10h	Heat_10h	NOTEST	0	0	0	0	1	1	no
TRINITY_DN107395_c0_g1	Control_10h	Heat_10h	NOTEST	0.347667	0.786867	1.17842	0	1	1	no
TRINITY_DN107397_c0_g1	Control_10h	Heat_10h	NOTEST	0	0	0	0	1	1	no
TRINITY_DN107405_c0_g1	Control_10h	Heat_10h	NOTEST	0	0	0	0	1	1	no
TRINITY_DN107416_c0_g1	Control_10h	Heat_10h	OK	1.68561	2.08858	0.309249	0.175026	0.76965	0.918294	no
TRINITY_DN107420_c0_g1	Control_10h	Heat_10h	NOTEST	0	0	0	0	1	1	no
TRINITY_DN107422_c0_g1	Control_10h	Heat_10h	NOTEST	0	0	0	0	1	1	no
TRINITY_DN107442_c0_g1	Control_10h	Heat_10h	NOTEST	0	0	0	0	1	1	no
TRINITY_DN107450_c0_g1	Control_10h	Heat_10h	OK	1.18977	2.65668	1.15894	0.766223	0.2803	0.660948	no
TRINITY_DN107451_c0_g1	Control_10h	Heat_10h	NOTEST	0	0	0	0	1	1	no
TRINITY_DN107457_c0_g1	Control_10h	Heat_10h	NOTEST	0.699824	0.965628	0.464476	0	1	1	no
TRINITY_DN107461_c0_g1	Control_10h	Heat_10h	NOTEST	0	0	0	0	1	1	no
TRINITY_DN107464_c0_g1	Control_10h	Heat_10h	NOTEST	0.722742	0	#NAME?	0	1	1	no
TRINITY_DN107467_c0_g1	Control_10h	Heat_10h	NOTEST	0	0	0	0	1	1	no
TRINITY_DN107469_c0_g1	Control_10h	Heat_10h	NOTEST	0	0	0	0	1	1	no
TRINITY_DN107473_c0_g1	Control_10h	Heat_10h	NOTEST	0	0	0	0	1	1	no
TRINITY_DN107481_c0_g1	Control_10h	Heat_10h	OK	1.60558	0	#NAME?	#NAME?	0.00755	0.134513	no
TRINITY_DN107491_c0_g1	Control_10h	Heat_10h	NOTEST	0	0	0	0	1	1	no
TRINITY_DN107495_c0_g1	Control_10h	Heat_10h	OK	1.38733	0.715584	-0.955122	-0.54722	0.45725	0.771019	no
TRINITY_DN10749_c0_g1	Control_10h	Heat_10h	OK	1.44187	1.11597	-0.369638	-0.36921	0.5323	0.812804	no
TRINITY_DN107510_c0_g1	Control_10h	Heat_10h	NOTEST	0	0	0	0	1	1	no
TRINITY_DN107514_c0_g1	Control_10h	Heat_10h	OK	5.68365	0.540425	-3.39465	-2.20225	0.20375	0.61499	no
TRINITY_DN107516_c0_g1	Control_10h	Heat_10h	NOTEST	1.79797	1.62605	-0.144997	0	1	1	no
TRINITY_DN107533_c0_g1	Control_10h	Heat_10h	OK	7.52769	15.4115	1.03373	0.94569	0.2541	0.644625	no
TRINITY_DN107544_c0_g1	Control_10h	Heat_10h	OK	1.79473	1.90381	0.0851209	0.0548778	0.929	0.972748	no
TRINITY_DN107553_c0_g1	Control_10h	Heat_10h	OK	4.12507	2.51346	-0.714743	-0.476288	0.56545	0.828963	no
TRINITY_DN107556_c0_g1	Control_10h	Heat_10h	NOTEST	0	0	0	0	1	1	no
TRINITY_DN107558_c0_g1	Control_10h	Heat_10h	OK	3.81633	3.34099	-0.19191	-0.147812	0.84105	0.946383	no
TRINITY_DN107564_c0_g1	Control_10h	Heat_10h	NOTEST	0	0	0	0	1	1	no
TRINITY_DN107597_c0_g1	Control_10h	Heat_10h	NOTEST	0.442734	0	#NAME?	0	1	1	no
TRINITY_DN107622_c0_g1	Control_10h	Heat_10h	NOTEST	0.855819	0.580581	-0.559808	0	1	1	no
TRINITY_DN107626_c0_g1	Control_10h	Heat_10h	NOTEST	1.21127	1.55133	0.356985	0	1	1	no
TRINITY_DN107637_c0_g1	Control_10h	Heat_10h	NOTEST	0.4783	0.630361	0.398263	0	1	1	no
TRINITY_DN107644_c0_g1	Control_10h	Heat_10h	OK	2.12726	1.19864	-0.827602	-0.609383	0.28305	0.662844	no
TRINITY_DN107658_c0_g1	Control_10h	Heat_10h	OK	2.51756	2.93597	0.221813	0.207839	0.87365	0.957719	no
TRINITY_DN10766_c0_g1	Control_10h	Heat_10h	OK	4.24229	3.47558	-0.287589	-0.347984	0.82945	0.942097	no
TRINITY_DN107695_c0_g1	Control_10h	Heat_10h	OK	44.2355	72.7248	0.717245	0.87562	0.13175	0.563851	no
TRINITY_DN107697_c0_g1	Control_10h	Heat_10h	OK	3.41706	0.802763	-2.08971	-1.07635	0.1025	0.528765	no
TRINITY_DN107701_c0_g1	Control_10h	Heat_10h	NOTEST	0.981569	0.989345	0.011384	0	1	1	no
TRINITY_DN107706_c0_g1	Control_10h	Heat_10h	OK	0.989692	2.19603	1.14984	0.726902	0.45125	0.767373	no
TRINITY_DN107723_c0_g1	Control_10h	Heat_10h	OK	6.15217	4.61287	-0.415431	-0.474024	0.39425	0.734086	no
TRINITY_DN107742_c0_g1	Control_10h	Heat_10h	NOTEST	0	0	0	0	1	1	no
TRINITY_DN107746_c0_g1	Control_10h	Heat_10h	OK	3.26835	2.55701	-0.354108	-0.240664	0.7726	0.919754	no
TRINITY_DN107754_c0_g1	Control_10h	Heat_10h	NOTEST	0	0	0	0	1	1	no
TRINITY_DN107754_c1_g1	Control_10h	Heat_10h	NOTEST	0	0	0	0	1	1	no
TRINITY_DN107762_c0_g1	Control_10h	Heat_10h	OK	10.9423	3.5606	-1.61972	-1.59158	0.17445	0.595509	no
TRINITY_DN107768_c0_g1	Control_10h	Heat_10h	NOTEST	0.571587	0.124068	-2.20385	0	1	1	no
TRINITY_DN10777_c0_g1	Control_10h	Heat_10h	OK	1.39706	2.77673	0.990997	0.71137	0.23355	0.633268	no
TRINITY_DN107784_c0_g1	Control_10h	Heat_10h	OK	1.23152	1.94465	0.65907	0.509383	0.6618	0.871708	no
TRINITY_DN107787_c0_g1	Control_10h	Heat_10h	OK	4.63538	4.86898	0.0709313	0.0530602	0.9195	0.970966	no
TRINITY_DN107795_c0_g1	Control_10h	Heat_10h	NOTEST	0	0	0	0	1	1	no
TRINITY_DN1077_c0_g1	Control_10h	Heat_10h	OK	7.27094	1.68301	-2.1111	-2.69261	0.30475	0.677539	no
TRINITY_DN107807_c0_g1	Control_10h	Heat_10h	NOTEST	0.497285	0	#NAME?	0	1	1	no
TRINITY_DN107816_c0_g1	Control_10h	Heat_10h	NOTEST	0.345745	0.496698	0.522658	0	1	1	no
TRINITY_DN107818_c0_g1	Control_10h	Heat_10h	OK	2.97875	1.9848	-0.585713	-0.504168	0.5539	0.823405	no
TRINITY_DN107831_c0_g1	Control_10h	Heat_10h	OK	2.69277	9.40676	1.80461	2.34599	0.1761	0.596451	no
TRINITY_DN107841_c0_g1	Control_10h	Heat_10h	NOTEST	0	0	0	0	1	1	no
TRINITY_DN107849_c0_g1	Control_10h	Heat_10h	OK	1.40487	3.09273	1.13845	1.0529	0.39185	0.732494	no
TRINITY_DN107859_c0_g1	Control_10h	Heat_10h	OK	2.06424	4.39702	1.09091	0.817848	0.34195	0.701882	no
TRINITY_DN10787_c0_g1	Control_10h	Heat_10h	OK	8.19491	9.35095	0.190383	0.195455	0.73545	0.904111	no
TRINITY_DN107880_c0_g1	Control_10h	Heat_10h	NOTEST	0	0	0	0	1	1	no
TRINITY_DN107885_c0_g1	Control_10h	Heat_10h	OK	13.361	13.6936	0.0354773	0.0372693	0.94855	0.977506	no
TRINITY_DN107886_c0_g1	Control_10h	Heat_10h	NOTEST	0.553284	0.477348	-0.212979	0	1	1	no
TRINITY_DN107908_c0_g1	Control_10h	Heat_10h	OK	0.888273	2.09901	1.24064	0.772678	0.2806	0.661113	no
TRINITY_DN107910_c0_g1	Control_10h	Heat_10h	NOTEST	0.706319	0.928439	0.394487	0	1	1	no
TRINITY_DN107915_c0_g1	Control_10h	Heat_10h	OK	5.38771	3.37984	-0.672717	-0.419109	0.64435	0.864217	no
TRINITY_DN107923_c0_g1	Control_10h	Heat_10h	NOTEST	0.431447	0.295171	-0.547632	0	1	1	no
TRINITY_DN107932_c0_g1	Control_10h	Heat_10h	OK	3.74203	4.23319	0.177923	0.127764	0.8654	0.95482	no
TRINITY_DN107943_c0_g1	Control_10h	Heat_10h	OK	3.73158	2.2882	-0.705575	-0.419481	0.6069	0.847461	no
TRINITY_DN107956_c0_g1	Control_10h	Heat_10h	NOTEST	0.508114	0.922064	0.859714	0	1	1	no
TRINITY_DN107964_c0_g1	Control_10h	Heat_10h	OK	0.912221	2.89995	1.66857	1.00482	0.2556	0.645369	no
TRINITY_DN107965_c0_g1	Control_10h	Heat_10h	NOTEST	0.316815	1.23231	1.95965	0	1	1	no
TRINITY_DN107966_c0_g1	Control_10h	Heat_10h	OK	2.31778	1.86751	-0.311625	-0.182219	0.7633	0.915635	no
TRINITY_DN107971_c0_g1	Control_10h	Heat_10h	NOTEST	0	0.574249	inf	0	1	1	no
TRINITY_DN107975_c0_g1	Control_10h	Heat_10h	NOTEST	0	0	0	0	1	1	no
TRINITY_DN10797_c0_g1	Control_10h	Heat_10h	OK	0.50093	1.07988	1.10819	0.586492	0.3475	0.705425	no
TRINITY_DN107_c0_g1	Control_10h	Heat_10h	OK	1.66565	2.74893	0.722784	0.600054	0.2676	0.652375	no
TRINITY_DN108022_c0_g1	Control_10h	Heat_10h	OK	1.90832	1.27698	-0.579565	-0.331304	0.715	0.895277	no
TRINITY_DN108025_c0_g1	Control_10h	Heat_10h	OK	1.04583	2.01049	0.942903	0.771058	0.5667	0.82972	no
TRINITY_DN10802_c0_g1	Control_10h	Heat_10h	OK	1.6788	1.15646	-0.53772	-0.416777	0.4826	0.785002	no
TRINITY_DN108035_c0_g1	Control_10h	Heat_10h	OK	2.14381	1.47447	-0.539983	-0.36669	0.50625	0.798496	no
TRINITY_DN108040_c0_g1	Control_10h	Heat_10h	OK	0.557565	1.53468	1.46073	0.908682	0.27825	0.659699	no
TRINITY_DN108044_c0_g1	Control_10h	Heat_10h	NOTEST	0.622843	0.611871	-0.0256413	0	1	1	no
TRINITY_DN108049_c0_g1	Control_10h	Heat_10h	OK	5.56328	3.11672	-0.835907	-0.488509	0.42405	0.752002	no
TRINITY_DN108073_c0_g1	Control_10h	Heat_10h	NOTEST	0.363958	0.509776	0.486091	0	1	1	no
TRINITY_DN108080_c0_g1	Control_10h	Heat_10h	NOTEST	0.709057	0	#NAME?	0	1	1	no
TRINITY_DN108094_c0_g1	Control_10h	Heat_10h	OK	1.13323	0.497945	-1.18638	-0.6572	0.36275	0.714985	no
TRINITY_DN108106_c0_g1	Control_10h	Heat_10h	OK	7.24636	4.00956	-0.853811	-0.87245	0.46455	0.775594	no
TRINITY_DN10810_c0_g1	Control_10h	Heat_10h	OK	2.19801	0.861856	-1.35068	-0.765413	0.303	0.676603	no
TRINITY_DN108110_c0_g1	Control_10h	Heat_10h	OK	1.77761	2.19566	0.304722	0.245945	0.75825	0.913285	no
TRINITY_DN108115_c0_g1	Control_10h	Heat_10h	NOTEST	0.837258	0.970619	0.213233	0	1	1	no
TRINITY_DN108118_c0_g1	Control_10h	Heat_10h	NOTEST	0.3125	0.898974	1.52442	0	1	1	no
TRINITY_DN10811_c0_g1	Control_10h	Heat_10h	OK	11.1211	19.3473	0.79883	0.853366	0.1495	0.576932	no
TRINITY_DN108124_c0_g1	Control_10h	Heat_10h	NOTEST	0	0	0	0	1	1	no
TRINITY_DN108125_c0_g1	Control_10h	Heat_10h	NOTEST	0	0	0	0	1	1	no
TRINITY_DN108131_c0_g1	Control_10h	Heat_10h	OK	1.47078	2.97423	1.01593	0.657766	0.25995	0.647606	no
TRINITY_DN10813_c0_g1	Control_10h	Heat_10h	NOTEST	1.59587	0	#NAME?	0	1	1	no
TRINITY_DN108144_c0_g1	Control_10h	Heat_10h	OK	9.17134	3.65341	-1.32789	-2.01072	0.30625	0.678621	no
TRINITY_DN108146_c0_g1	Control_10h	Heat_10h	OK	2.35592	1.97594	-0.253755	-0.227973	0.71295	0.89429	no
TRINITY_DN108148_c0_g1	Control_10h	Heat_10h	NOTEST	0	0	0	0	1	1	no
TRINITY_DN10814_c0_g1	Control_10h	Heat_10h	OK	10.6452	5.63037	-0.918899	-0.766322	0.14995	0.576932	no
TRINITY_DN108151_c0_g1	Control_10h	Heat_10h	NOTEST	0	0	0	0	1	1	no
TRINITY_DN108158_c0_g1	Control_10h	Heat_10h	NOTEST	0	0	0	0	1	1	no
TRINITY_DN108165_c0_g1	Control_10h	Heat_10h	OK	2.63002	2.28892	-0.200407	-0.152957	0.81355	0.936301	no
TRINITY_DN108178_c0_g1	Control_10h	Heat_10h	NOTEST	0	0.339207	inf	0	1	1	no
TRINITY_DN108186_c0_g1	Control_10h	Heat_10h	OK	0.455341	1.76975	1.95853	1.28743	0.2929	0.66989	no
TRINITY_DN108198_c0_g1	Control_10h	Heat_10h	OK	1.76374	0.639038	-1.46467	-1.01173	0.245	0.639371	no
TRINITY_DN108235_c0_g1	Control_10h	Heat_10h	NOTEST	0.815011	1.66566	1.0312	0	1	1	no
TRINITY_DN10823_c0_g1	Control_10h	Heat_10h	OK	6.03564	52.6879	3.12589	3.21846	0.03795	0.339752	no
TRINITY_DN108250_c0_g1	Control_10h	Heat_10h	NOTEST	0.148023	1.06758	2.85046	0	1	1	no
TRINITY_DN10825_c0_g1	Control_10h	Heat_10h	OK	1.96361	1.93527	-0.020972	-0.0150779	0.94445	0.976352	no
TRINITY_DN108260_c0_g1	Control_10h	Heat_10h	NOTEST	0.641326	0.840113	0.389526	0	1	1	no
TRINITY_DN108262_c0_g1	Control_10h	Heat_10h	NOTEST	0.958644	0.814083	-0.23582	0	1	1	no
TRINITY_DN108273_c0_g1	Control_10h	Heat_10h	OK	2.72993	3.38775	0.311463	0.291567	0.6693	0.874721	no
TRINITY_DN108282_c0_g1	Control_10h	Heat_10h	NOTEST	0	0	0	0	1	1	no
TRINITY_DN108283_c0_g1	Control_10h	Heat_10h	NOTEST	0.64387	0	#NAME?	0	1	1	no
TRINITY_DN108284_c0_g1	Control_10h	Heat_10h	NOTEST	0	0	0	0	1	1	no
TRINITY_DN108287_c0_g1	Control_10h	Heat_10h	OK	4.1412	3.23614	-0.355778	-0.199043	0.73935	0.905822	no
TRINITY_DN108295_c0_g1	Control_10h	Heat_10h	NOTEST	1.75051	0	#NAME?	0	1	1	no
TRINITY_DN108299_c0_g1	Control_10h	Heat_10h	OK	10.2959	6.50987	-0.66137	-0.497729	0.5273	0.810082	no
TRINITY_DN108306_c0_g1	Control_10h	Heat_10h	NOTEST	0	0	0	0	1	1	no
TRINITY_DN108323_c0_g1	Control_10h	Heat_10h	NOTEST	1.06836	0.750938	-0.508628	0	1	1	no
TRINITY_DN108327_c0_g1	Control_10h	Heat_10h	NOTEST	0	0	0	0	1	1	no
TRINITY_DN108329_c0_g1	Control_10h	Heat_10h	NOTEST	0	0	0	0	1	1	no
TRINITY_DN108340_c0_g1	Control_10h	Heat_10h	NOTEST	0	0	0	0	1	1	no
TRINITY_DN108342_c0_g1	Control_10h	Heat_10h	OK	0.70873	1.86303	1.39434	0.899692	0.23215	0.632969	no
TRINITY_DN108344_c0_g1	Control_10h	Heat_10h	NOTEST	0.486447	0.968261	0.993114	0	1	1	no
TRINITY_DN108346_c0_g1	Control_10h	Heat_10h	NOTEST	0.649228	0.69679	0.101998	0	1	1	no
TRINITY_DN108359_c0_g1	Control_10h	Heat_10h	OK	6.21413	5.26089	-0.240247	-0.263917	0.84615	0.948455	no
TRINITY_DN10835_c0_g1	Control_10h	Heat_10h	OK	1.85437	1.49638	-0.309456	-0.232953	0.8482	0.948941	no
TRINITY_DN108367_c0_g1	Control_10h	Heat_10h	OK	5.99553	3.54662	-0.757442	-0.550837	0.49895	0.794851	no
TRINITY_DN108384_c0_g1	Control_10h	Heat_10h	NOTEST	0	0	0	0	1	1	no
TRINITY_DN108390_c0_g1	Control_10h	Heat_10h	NOTEST	1.00413	0.529344	-0.923665	0	1	1	no
TRINITY_DN108394_c0_g1	Control_10h	Heat_10h	OK	0	3.21943	inf	#NAME?	0.0372	0.336245	no
TRINITY_DN108397_c0_g1	Control_10h	Heat_10h	NOTEST	0	0	0	0	1	1	no
TRINITY_DN10839_c0_g1	Control_10h	Heat_10h	OK	4.05072	5.14198	0.344145	0.263783	0.79055	0.926942	no
TRINITY_DN108413_c0_g1	Control_10h	Heat_10h	NOTEST	0	0	0	0	1	1	no
TRINITY_DN108415_c0_g1	Control_10h	Heat_10h	NOTEST	1.80726	2.39565	0.406613	0	1	1	no
TRINITY_DN108437_c0_g1	Control_10h	Heat_10h	NOTEST	0	0	0	0	1	1	no
TRINITY_DN108438_c0_g1	Control_10h	Heat_10h	OK	0.494155	13.5604	4.77829	3.48144	0.0831	0.487508	no
TRINITY_DN108440_c0_g1	Control_10h	Heat_10h	OK	2.7611	0.643312	-2.10165	-1.1776	0.1706	0.593378	no
TRINITY_DN108462_c0_g1	Control_10h	Heat_10h	NOTEST	0	0	0	0	1	1	no
TRINITY_DN108464_c0_g1	Control_10h	Heat_10h	NOTEST	0.282752	0	#NAME?	0	1	1	no
TRINITY_DN108469_c0_g1	Control_10h	Heat_10h	OK	0	2.43611	inf	#NAME?	0.00865	0.145505	no
TRINITY_DN108474_c0_g1	Control_10h	Heat_10h	NOTEST	0	0.281298	inf	0	1	1	no
TRINITY_DN108475_c0_g1	Control_10h	Heat_10h	NOTEST	0	0	0	0	1	1	no
TRINITY_DN108477_c0_g1	Control_10h	Heat_10h	OK	2.00028	1.05557	-0.922188	-0.579528	0.4302	0.755364	no
TRINITY_DN108491_c0_g1	Control_10h	Heat_10h	OK	20.0134	6.8423	-1.54841	-0.803244	0.1886	0.605885	no
TRINITY_DN108495_c0_g1	Control_10h	Heat_10h	OK	7.8129	4.09395	-0.932364	-0.585191	0.31695	0.685853	no
TRINITY_DN108501_c0_g1	Control_10h	Heat_10h	OK	8.6098	9.67301	0.167985	0.174866	0.7572	0.912902	no
TRINITY_DN108506_c0_g1	Control_10h	Heat_10h	NOTEST	0	1.6589	inf	0	1	1	no
TRINITY_DN108514_c0_g1	Control_10h	Heat_10h	NOTEST	1.18372	1.96356	0.730147	0	1	1	no
TRINITY_DN10852_c0_g1	Control_10h	Heat_10h	NOTEST	0.311691	0.788913	1.33975	0	1	1	no
TRINITY_DN108534_c0_g1	Control_10h	Heat_10h	NOTEST	0.981448	1.11711	0.186782	0	1	1	no
TRINITY_DN108539_c0_g1	Control_10h	Heat_10h	NOTEST	0.919472	0.535107	-0.780978	0	1	1	no
TRINITY_DN108547_c0_g1	Control_10h	Heat_10h	OK	1.0796	4.39233	2.02449	1.14953	0.0552	0.408578	no
TRINITY_DN108550_c0_g1	Control_10h	Heat_10h	OK	7.88054	14.4538	0.875083	0.946049	0.50885	0.799808	no
TRINITY_DN108552_c0_g1	Control_10h	Heat_10h	OK	12.3739	9.06674	-0.448649	-0.385768	0.61395	0.850556	no
TRINITY_DN108558_c0_g1	Control_10h	Heat_10h	NOTEST	0	0	0	0	1	1	no
TRINITY_DN108571_c0_g1	Control_10h	Heat_10h	NOTEST	0	0	0	0	1	1	no
TRINITY_DN108586_c0_g1	Control_10h	Heat_10h	NOTEST	0.65019	0.514139	-0.338703	0	1	1	no
TRINITY_DN108594_c0_g1	Control_10h	Heat_10h	OK	5.91802	0.816426	-2.85772	-1.83376	0.04965	0.39117	no
TRINITY_DN108603_c0_g1	Control_10h	Heat_10h	NOTEST	0	0	0	0	1	1	no
TRINITY_DN108605_c0_g1	Control_10h	Heat_10h	NOTEST	0.358361	0	#NAME?	0	1	1	no
TRINITY_DN108616_c0_g1	Control_10h	Heat_10h	NOTEST	0	0	0	0	1	1	no
TRINITY_DN10862_c0_g1	Control_10h	Heat_10h	NOTEST	0	0	0	0	1	1	no
TRINITY_DN10865_c0_g1	Control_10h	Heat_10h	OK	2.1966	2.00793	-0.129564	-0.0979498	0.87225	0.957219	no
TRINITY_DN108664_c0_g1	Control_10h	Heat_10h	OK	4.96766	11.4226	1.20126	1.72861	0.3573	0.711665	no
TRINITY_DN108667_c0_g1	Control_10h	Heat_10h	NOTEST	0	0	0	0	1	1	no
TRINITY_DN108671_c0_g1	Control_10h	Heat_10h	NOTEST	0	0.759472	inf	0	1	1	no
TRINITY_DN108673_c0_g1	Control_10h	Heat_10h	NOTEST	0.97676	0.522912	-0.901435	0	1	1	no
TRINITY_DN108697_c0_g1	Control_10h	Heat_10h	OK	0.892917	2.21818	1.31278	0.787856	0.2841	0.663535	no
TRINITY_DN108698_c0_g1	Control_10h	Heat_10h	NOTEST	0	0	0	0	1	1	no
TRINITY_DN108702_c0_g1	Control_10h	Heat_10h	NOTEST	0.212753	0.224313	0.0763345	0	1	1	no
TRINITY_DN108707_c0_g1	Control_10h	Heat_10h	NOTEST	0.541443	0.603296	0.156055	0	1	1	no
TRINITY_DN10870_c0_g1	Control_10h	Heat_10h	OK	3.76477	6.95049	0.884553	0.717715	0.2194	0.623772	no
TRINITY_DN108715_c0_g1	Control_10h	Heat_10h	NOTEST	0	0	0	0	1	1	no
TRINITY_DN108722_c0_g1	Control_10h	Heat_10h	OK	0.388524	0.971797	1.32265	0.775767	0.23225	0.632989	no
TRINITY_DN108735_c0_g1	Control_10h	Heat_10h	OK	0.744907	10.4514	3.81049	2.39166	0.244	0.639024	no
TRINITY_DN108744_c0_g1	Control_10h	Heat_10h	OK	0.517701	3.86913	2.90182	1.73846	0.21255	0.62004	no
TRINITY_DN108746_c0_g1	Control_10h	Heat_10h	NOTEST	0	0.587415	inf	0	1	1	no
TRINITY_DN108754_c0_g1	Control_10h	Heat_10h	NOTEST	0	0	0	0	1	1	no
TRINITY_DN108756_c0_g1	Control_10h	Heat_10h	NOTEST	0	0	0	0	1	1	no
TRINITY_DN108766_c0_g1	Control_10h	Heat_10h	NOTEST	0	0	0	0	1	1	no
TRINITY_DN108767_c0_g1	Control_10h	Heat_10h	OK	3.19216	1.5892	-1.00623	-0.679166	0.3152	0.684697	no
TRINITY_DN108779_c0_g1	Control_10h	Heat_10h	NOTEST	0	0	0	0	1	1	no
TRINITY_DN108782_c0_g1	Control_10h	Heat_10h	NOTEST	0	0	0	0	1	1	no
TRINITY_DN10880_c0_g1	Control_10h	Heat_10h	OK	3.1629	1.82255	-0.795291	-0.508191	0.3704	0.719832	no
TRINITY_DN10881_c0_g1	Control_10h	Heat_10h	OK	12.377	1.42256	-3.1211	-2.18488	0.06795	0.448478	no
TRINITY_DN108822_c0_g1	Control_10h	Heat_10h	NOTEST	0	0	0	0	1	1	no
TRINITY_DN108837_c0_g1	Control_10h	Heat_10h	NOTEST	0.419824	0	#NAME?	0	1	1	no
TRINITY_DN108846_c0_g1	Control_10h	Heat_10h	NOTEST	0	0	0	0	1	1	no
TRINITY_DN108863_c0_g1	Control_10h	Heat_10h	OK	1.06393	1.46695	0.463423	0.321191	0.66135	0.871514	no
TRINITY_DN108865_c0_g1	Control_10h	Heat_10h	NOTEST	0	0	0	0	1	1	no
TRINITY_DN108875_c0_g1	Control_10h	Heat_10h	OK	1.81374	3.78647	1.06189	0.659233	0.3346	0.696748	no
TRINITY_DN108879_c0_g1	Control_10h	Heat_10h	NOTEST	0	0	0	0	1	1	no
TRINITY_DN10887_c0_g1	Control_10h	Heat_10h	OK	0.257738	2.08171	3.01379	1.66236	0.23095	0.632071	no
TRINITY_DN108880_c0_g1	Control_10h	Heat_10h	OK	1.02056	2.66577	1.38519	0.844302	0.1688	0.592067	no
TRINITY_DN108885_c0_g1	Control_10h	Heat_10h	OK	1.51535	0	#NAME?	#NAME?	0.0049	0.102184	no
TRINITY_DN108899_c0_g1	Control_10h	Heat_10h	OK	3.69366	2.36749	-0.641697	-0.432135	0.4729	0.779694	no
TRINITY_DN108905_c0_g1	Control_10h	Heat_10h	NOTEST	0	0	0	0	1	1	no
TRINITY_DN108918_c0_g1	Control_10h	Heat_10h	OK	1.2362	1.45388	0.234001	0.130205	0.8195	0.938467	no
TRINITY_DN108921_c0_g1	Control_10h	Heat_10h	NOTEST	0	0	0	0	1	1	no
TRINITY_DN108926_c0_g1	Control_10h	Heat_10h	NOTEST	0	0	0	0	1	1	no
TRINITY_DN10892_c0_g1	Control_10h	Heat_10h	OK	4.33998	2.33647	-0.893356	-0.95536	0.10935	0.539377	no
TRINITY_DN108941_c0_g1	Control_10h	Heat_10h	OK	1.92459	3.76088	0.966515	0.813503	0.36465	0.716142	no
TRINITY_DN108945_c0_g1	Control_10h	Heat_10h	OK	1.401	2.46778	0.816754	0.382841	0.51	0.80043	no
TRINITY_DN108975_c0_g1	Control_10h	Heat_10h	NOTEST	0	0	0	0	1	1	no
TRINITY_DN108980_c0_g1	Control_10h	Heat_10h	NOTEST	0	0	0	0	1	1	no
TRINITY_DN108998_c0_g1	Control_10h	Heat_10h	NOTEST	0	0	0	0	1	1	no
TRINITY_DN108999_c0_g1	Control_10h	Heat_10h	NOTEST	0	1.45435	inf	0	1	1	no
TRINITY_DN10899_c0_g1	Control_10h	Heat_10h	OK	1.71864	2.8298	0.719433	0.5357	0.33535	0.697288	no
TRINITY_DN109008_c0_g1	Control_10h	Heat_10h	OK	1.72264	3.03579	0.817455	0.485729	0.52445	0.808702	no
TRINITY_DN109011_c0_g1	Control_10h	Heat_10h	NOTEST	0	0	0	0	1	1	no
TRINITY_DN109016_c0_g1	Control_10h	Heat_10h	NOTEST	0	0	0	0	1	1	no
TRINITY_DN10901_c0_g1	Control_10h	Heat_10h	OK	13.859	12.4359	-0.156315	-0.159363	0.77005	0.918446	no
TRINITY_DN109024_c0_g1	Control_10h	Heat_10h	NOTEST	0	0	0	0	1	1	no
TRINITY_DN109025_c0_g1	Control_10h	Heat_10h	OK	0	5.19021	inf	#NAME?	0.0016	0.0498871	yes
TRINITY_DN10902_c0_g1	Control_10h	Heat_10h	OK	1.48025	0.479934	-1.62494	-0.760052	0.218	0.623196	no
TRINITY_DN109044_c0_g1	Control_10h	Heat_10h	NOTEST	0.589166	0.900623	0.612247	0	1	1	no
TRINITY_DN109055_c0_g1	Control_10h	Heat_10h	OK	1.04252	1.0549	0.0170408	0.00798337	0.89025	0.962752	no
TRINITY_DN109058_c0_g1	Control_10h	Heat_10h	NOTEST	0	0	0	0	1	1	no
TRINITY_DN109078_c0_g1	Control_10h	Heat_10h	OK	1.24802	1.12845	-0.145307	-0.096629	0.88535	0.961501	no
TRINITY_DN109080_c0_g1	Control_10h	Heat_10h	NOTEST	0	0	0	0	1	1	no
TRINITY_DN109081_c0_g1	Control_10h	Heat_10h	NOTEST	0.494908	1.5654	1.6613	0	1	1	no
TRINITY_DN109095_c0_g1	Control_10h	Heat_10h	NOTEST	3.69114	3.32299	-0.151583	0	1	1	no
TRINITY_DN109103_c0_g1	Control_10h	Heat_10h	NOTEST	0	0	0	0	1	1	no
TRINITY_DN109104_c0_g1	Control_10h	Heat_10h	OK	2.51917	2.69124	0.0953223	0.0864613	0.8647	0.954537	no
TRINITY_DN109106_c0_g1	Control_10h	Heat_10h	OK	2.49806	2.8632	0.196819	0.130303	0.841	0.946365	no
TRINITY_DN109107_c0_g1	Control_10h	Heat_10h	NOTEST	0	0	0	0	1	1	no
TRINITY_DN109112_c0_g1	Control_10h	Heat_10h	NOTEST	0	0	0	0	1	1	no
TRINITY_DN109115_c0_g1	Control_10h	Heat_10h	NOTEST	1.31504	0.799663	-0.717645	0	1	1	no
TRINITY_DN109117_c0_g1	Control_10h	Heat_10h	NOTEST	0.204843	0.203195	-0.0116535	0	1	1	no
TRINITY_DN109119_c0_g1	Control_10h	Heat_10h	NOTEST	2.25676	0.29315	-2.94454	0	1	1	no
TRINITY_DN109130_c0_g1	Control_10h	Heat_10h	NOTEST	0.255516	0	#NAME?	0	1	1	no
TRINITY_DN10914_c0_g1	Control_10h	Heat_10h	OK	4.12376	3.30908	-0.317528	-0.275285	0.6252	0.85566	no
TRINITY_DN109160_c0_g1	Control_10h	Heat_10h	NOTEST	0	0	0	0	1	1	no
TRINITY_DN109170_c0_g1	Control_10h	Heat_10h	OK	0.718771	4.54696	2.6613	1.99624	0.18835	0.605477	no
TRINITY_DN109171_c0_g1	Control_10h	Heat_10h	OK	5.42207	0.821969	-2.72169	-2.45025	0.1763	0.596497	no
TRINITY_DN109176_c0_g1	Control_10h	Heat_10h	OK	0	5.24514	inf	#NAME?	0.01575	0.207924	no
TRINITY_DN109180_c0_g1	Control_10h	Heat_10h	NOTEST	0	1.11175	inf	0	1	1	no
TRINITY_DN109196_c0_g1	Control_10h	Heat_10h	NOTEST	0.667189	1.64136	1.29873	0	1	1	no
TRINITY_DN109204_c0_g1	Control_10h	Heat_10h	NOTEST	0	0	0	0	1	1	no
TRINITY_DN109239_c0_g1	Control_10h	Heat_10h	NOTEST	0	0	0	0	1	1	no
TRINITY_DN109248_c0_g1	Control_10h	Heat_10h	NOTEST	0	0	0	0	1	1	no
TRINITY_DN109250_c0_g1	Control_10h	Heat_10h	NOTEST	0	0	0	0	1	1	no
TRINITY_DN109255_c0_g1	Control_10h	Heat_10h	NOTEST	0	0	0	0	1	1	no
TRINITY_DN109259_c0_g1	Control_10h	Heat_10h	NOTEST	1.05344	0.440159	-1.25902	0	1	1	no
TRINITY_DN109268_c0_g1	Control_10h	Heat_10h	NOTEST	0	0	0	0	1	1	no
TRINITY_DN109297_c0_g1	Control_10h	Heat_10h	NOTEST	0	0	0	0	1	1	no
TRINITY_DN109308_c0_g1	Control_10h	Heat_10h	OK	0.983505	2.23437	1.18386	0.88087	0.12455	0.558231	no
TRINITY_DN109317_c0_g1	Control_10h	Heat_10h	NOTEST	1.56674	1.57724	0.00962799	0	1	1	no
TRINITY_DN109331_c0_g1	Control_10h	Heat_10h	OK	2.58421	2.69171	0.0587985	0.0514416	0.92675	0.972318	no
TRINITY_DN109340_c0_g1	Control_10h	Heat_10h	NOTEST	0	0	0	0	1	1	no
TRINITY_DN109352_c0_g1	Control_10h	Heat_10h	OK	1.39321	3.96001	1.50709	0.893896	0.2861	0.665155	no
TRINITY_DN109369_c0_g1	Control_10h	Heat_10h	OK	1.80982	6.49942	1.84446	1.3508	0.10205	0.528005	no
TRINITY_DN109378_c0_g1	Control_10h	Heat_10h	NOTEST	0.344552	1.12344	1.70513	0	1	1	no
TRINITY_DN10937_c0_g1	Control_10h	Heat_10h	OK	2.38448	7.84177	1.7175	1.19124	0.1689	0.592107	no
TRINITY_DN109382_c0_g1	Control_10h	Heat_10h	NOTEST	0.590984	0.680532	0.203545	0	1	1	no
TRINITY_DN109385_c0_g1	Control_10h	Heat_10h	OK	1.79123	6.52202	1.86437	1.8169	0.17265	0.594142	no
TRINITY_DN109388_c0_g1	Control_10h	Heat_10h	OK	0.876961	2.84517	1.69793	1.38007	0.3428	0.702479	no
TRINITY_DN109399_c0_g1	Control_10h	Heat_10h	OK	0.594912	2.551	2.10032	1.26912	0.2473	0.640409	no
TRINITY_DN109407_c0_g1	Control_10h	Heat_10h	NOTEST	0.342457	0.0802365	-2.09359	0	1	1	no
TRINITY_DN109418_c0_g1	Control_10h	Heat_10h	NOTEST	0.219621	0	#NAME?	0	1	1	no
TRINITY_DN109427_c0_g1	Control_10h	Heat_10h	NOTEST	0	0	0	0	1	1	no
TRINITY_DN109430_c0_g1	Control_10h	Heat_10h	NOTEST	0	0	0	0	1	1	no
TRINITY_DN109437_c0_g1	Control_10h	Heat_10h	NOTEST	0.453083	1.2791	1.49729	0	1	1	no
TRINITY_DN109445_c0_g1	Control_10h	Heat_10h	OK	0	2.30532	inf	#NAME?	0.0234	0.260845	no
TRINITY_DN109478_c0_g1	Control_10h	Heat_10h	OK	2.49918	1.37109	-0.866133	-0.514047	0.44865	0.765764	no
TRINITY_DN109486_c0_g1	Control_10h	Heat_10h	OK	13.1595	14.6769	0.157444	0.13803	0.85125	0.949904	no
TRINITY_DN109510_c0_g1	Control_10h	Heat_10h	NOTEST	0	0	0	0	1	1	no
TRINITY_DN10951_c0_g1	Control_10h	Heat_10h	OK	3.20439	2.04044	-0.65117	-0.459681	0.43835	0.760107	no
TRINITY_DN109523_c0_g1	Control_10h	Heat_10h	NOTEST	0.327779	0.848378	1.37198	0	1	1	no
TRINITY_DN109531_c0_g1	Control_10h	Heat_10h	NOTEST	0.456924	0.192701	-1.24559	0	1	1	no
TRINITY_DN109532_c0_g1	Control_10h	Heat_10h	NOTEST	0.316336	0.155052	-1.0287	0	1	1	no
TRINITY_DN109538_c0_g1	Control_10h	Heat_10h	OK	9.47614	10.0991	0.0918498	0.0760174	0.89245	0.963425	no
TRINITY_DN10953_c0_g1	Control_10h	Heat_10h	OK	3.08325	14.4768	2.23122	1.59411	0.02005	0.238534	no
TRINITY_DN109544_c0_g1	Control_10h	Heat_10h	NOTEST	0	0	0	0	1	1	no
TRINITY_DN109546_c0_g1	Control_10h	Heat_10h	NOTEST	0.404441	0.306404	-0.400495	0	1	1	no
TRINITY_DN109549_c0_g1	Control_10h	Heat_10h	OK	5.98101	11.6089	0.956764	0.69779	0.367	0.717611	no
TRINITY_DN109569_c0_g1	Control_10h	Heat_10h	NOTEST	1.70685	0	#NAME?	0	1	1	no
TRINITY_DN109573_c0_g1	Control_10h	Heat_10h	NOTEST	0.707699	0.246674	-1.52053	0	1	1	no
TRINITY_DN109626_c0_g1	Control_10h	Heat_10h	OK	1.48757	0.721679	-1.04352	-0.661552	0.2345	0.633814	no
TRINITY_DN109634_c0_g1	Control_10h	Heat_10h	NOTEST	2.17817	0	#NAME?	0	1	1	no
TRINITY_DN109642_c0_g1	Control_10h	Heat_10h	NOTEST	0.850443	0.646416	-0.395751	0	1	1	no
TRINITY_DN109649_c0_g1	Control_10h	Heat_10h	OK	7.82845	8.89084	0.183592	0.19031	0.73775	0.905011	no
TRINITY_DN109665_c0_g1	Control_10h	Heat_10h	NOTEST	0	0	0	0	1	1	no
TRINITY_DN109676_c0_g1	Control_10h	Heat_10h	NOTEST	0	0	0	0	1	1	no
TRINITY_DN109687_c0_g1	Control_10h	Heat_10h	NOTEST	0	0	0	0	1	1	no
TRINITY_DN109700_c0_g1	Control_10h	Heat_10h	NOTEST	2.27624	1.72785	-0.397674	0	1	1	no
TRINITY_DN109706_c0_g1	Control_10h	Heat_10h	NOTEST	0	0	0	0	1	1	no
TRINITY_DN109719_c0_g1	Control_10h	Heat_10h	NOTEST	1.07683	0	#NAME?	0	1	1	no
TRINITY_DN109755_c0_g1	Control_10h	Heat_10h	NOTEST	0.828391	0.494683	-0.743807	0	1	1	no
TRINITY_DN109756_c0_g1	Control_10h	Heat_10h	NOTEST	0	0	0	0	1	1	no
TRINITY_DN109760_c0_g1	Control_10h	Heat_10h	NOTEST	0	0	0	0	1	1	no
TRINITY_DN109773_c0_g1	Control_10h	Heat_10h	NOTEST	1.17996	2.07346	0.8133	0	1	1	no
TRINITY_DN109787_c0_g1	Control_10h	Heat_10h	OK	1.21331	0.684052	-0.826769	-0.553112	0.439	0.760346	no
TRINITY_DN109791_c0_g1	Control_10h	Heat_10h	OK	2.75067	4.58778	0.738013	0.58046	0.41305	0.746064	no
TRINITY_DN109793_c0_g1	Control_10h	Heat_10h	NOTEST	0.466275	0.246827	-0.917683	0	1	1	no
TRINITY_DN109798_c0_g1	Control_10h	Heat_10h	OK	5.64984	5.25532	-0.104431	-0.0786736	0.88975	0.962597	no
TRINITY_DN109802_c0_g1	Control_10h	Heat_10h	NOTEST	0	0	0	0	1	1	no
TRINITY_DN109803_c0_g1	Control_10h	Heat_10h	NOTEST	1.95199	0.945915	-1.04517	0	1	1	no
TRINITY_DN109808_c0_g1	Control_10h	Heat_10h	NOTEST	1.07802	0.669148	-0.687994	0	1	1	no
TRINITY_DN109813_c0_g1	Control_10h	Heat_10h	NOTEST	0	0	0	0	1	1	no
TRINITY_DN109815_c0_g1	Control_10h	Heat_10h	NOTEST	0.157843	0.697558	2.14382	0	1	1	no
TRINITY_DN109831_c0_g1	Control_10h	Heat_10h	NOTEST	0.418189	1.35506	1.69613	0	1	1	no
TRINITY_DN109848_c0_g1	Control_10h	Heat_10h	NOTEST	0	0	0	0	1	1	no
TRINITY_DN109859_c0_g1	Control_10h	Heat_10h	NOTEST	0	0.181923	inf	0	1	1	no
TRINITY_DN109862_c0_g1	Control_10h	Heat_10h	OK	1.34616	1.70955	0.34477	0.22979	0.6981	0.887633	no
TRINITY_DN109869_c0_g1	Control_10h	Heat_10h	OK	3.73368	3.5274	-0.0819937	-0.0592299	0.9408	0.975465	no
TRINITY_DN109881_c0_g1	Control_10h	Heat_10h	NOTEST	0	0	0	0	1	1	no
TRINITY_DN109884_c0_g1	Control_10h	Heat_10h	OK	11.1358	7.97496	-0.481653	-0.373494	0.68135	0.879811	no
TRINITY_DN109894_c0_g1	Control_10h	Heat_10h	OK	6.6181	5.16247	-0.358354	-0.345021	0.74775	0.909047	no
TRINITY_DN109895_c0_g1	Control_10h	Heat_10h	NOTEST	0	0	0	0	1	1	no
TRINITY_DN109896_c0_g1	Control_10h	Heat_10h	NOTEST	0	0	0	0	1	1	no
TRINITY_DN109901_c0_g1	Control_10h	Heat_10h	OK	2.05851	1.83809	-0.163393	-0.0940967	0.88605	0.961715	no
TRINITY_DN109922_c0_g1	Control_10h	Heat_10h	NOTEST	0	0	0	0	1	1	no
TRINITY_DN109946_c0_g1	Control_10h	Heat_10h	OK	4.0532	6.68689	0.722275	0.459737	0.60305	0.846024	no
TRINITY_DN109958_c0_g1	Control_10h	Heat_10h	NOTEST	0.277033	0.778693	1.49099	0	1	1	no
TRINITY_DN109968_c0_g1	Control_10h	Heat_10h	NOTEST	0	0	0	0	1	1	no
TRINITY_DN109982_c0_g1	Control_10h	Heat_10h	NOTEST	0	0	0	0	1	1	no
TRINITY_DN109983_c0_g1	Control_10h	Heat_10h	OK	3.76563	5.15612	0.453392	0.286927	0.64775	0.865663	no
TRINITY_DN109985_c0_g1	Control_10h	Heat_10h	OK	6.95223	5.36664	-0.373456	-0.200485	0.75195	0.910834	no
TRINITY_DN110002_c0_g1	Control_10h	Heat_10h	NOTEST	0	0	0	0	1	1	no
TRINITY_DN110012_c0_g1	Control_10h	Heat_10h	OK	13.6501	10.1677	-0.424916	-0.252704	0.66105	0.871402	no
TRINITY_DN110022_c0_g1	Control_10h	Heat_10h	OK	3.04518	0.93358	-1.70568	-1.52368	0.3411	0.701464	no
TRINITY_DN110027_c0_g1	Control_10h	Heat_10h	OK	30.4862	43.1637	0.501665	0.391453	0.51105	0.80109	no
TRINITY_DN110031_c0_g1	Control_10h	Heat_10h	NOTEST	0	0	0	0	1	1	no
TRINITY_DN110037_c0_g1	Control_10h	Heat_10h	NOTEST	0	0	0	0	1	1	no
TRINITY_DN110038_c0_g1	Control_10h	Heat_10h	NOTEST	0	0	0	0	1	1	no
TRINITY_DN110058_c0_g1	Control_10h	Heat_10h	OK	2.93867	3.88286	0.401956	0.291613	0.6197	0.8531	no
TRINITY_DN110059_c0_g1	Control_10h	Heat_10h	OK	5.14851	1.48307	-1.79556	-1.92481	0.2357	0.634356	no
TRINITY_DN110061_c0_g1	Control_10h	Heat_10h	OK	1.6333	6.79214	2.05607	1.63251	0.03545	0.327859	no
TRINITY_DN110064_c0_g1	Control_10h	Heat_10h	OK	1.53442	3.28654	1.09888	0.752114	0.1987	0.612487	no
TRINITY_DN11007_c0_g1	Control_10h	Heat_10h	NOTEST	1.27665	0.129556	-3.30071	0	1	1	no
TRINITY_DN110080_c0_g1	Control_10h	Heat_10h	OK	0	2.68552	inf	#NAME?	0.02395	0.264391	no
TRINITY_DN110093_c0_g1	Control_10h	Heat_10h	NOTEST	0	0	0	0	1	1	no
TRINITY_DN11010_c0_g1	Control_10h	Heat_10h	NOTEST	0	0	0	0	1	1	no
TRINITY_DN110110_c0_g1	Control_10h	Heat_10h	OK	0.769359	3.28432	2.09386	1.51127	0.21705	0.622905	no
TRINITY_DN110113_c0_g1	Control_10h	Heat_10h	NOTEST	0	0	0	0	1	1	no
TRINITY_DN110116_c0_g1	Control_10h	Heat_10h	NOTEST	0.477207	0.630183	0.401156	0	1	1	no
TRINITY_DN110120_c0_g1	Control_10h	Heat_10h	OK	1.61516	1.59618	-0.0170494	-0.00992198	0.954	0.978911	no
TRINITY_DN110122_c0_g1	Control_10h	Heat_10h	NOTEST	0.404195	0	#NAME?	0	1	1	no
TRINITY_DN110124_c0_g1	Control_10h	Heat_10h	OK	0.112881	2.38028	4.39826	1.19292	0.1216	0.554814	no
TRINITY_DN110180_c0_g1	Control_10h	Heat_10h	OK	2.73664	5.65421	1.04692	0.829653	0.31485	0.684475	no
TRINITY_DN110184_c0_g1	Control_10h	Heat_10h	OK	4.92598	4.56905	-0.108517	-0.0734946	0.9154	0.969821	no
TRINITY_DN110188_c0_g1	Control_10h	Heat_10h	NOTEST	0	0	0	0	1	1	no
TRINITY_DN110197_c0_g1	Control_10h	Heat_10h	NOTEST	1.45498	0	#NAME?	0	1	1	no
TRINITY_DN110206_c0_g1	Control_10h	Heat_10h	OK	1.87079	0	#NAME?	#NAME?	0.0045	0.0969489	no
TRINITY_DN110209_c0_g1	Control_10h	Heat_10h	OK	0.989817	3.20732	1.69613	1.60093	0.34195	0.701882	no
TRINITY_DN110210_c0_g1	Control_10h	Heat_10h	NOTEST	0	0	0	0	1	1	no
TRINITY_DN110212_c0_g1	Control_10h	Heat_10h	OK	1.24969	1.05115	-0.249599	-0.151796	0.8454	0.948115	no
TRINITY_DN110219_c0_g1	Control_10h	Heat_10h	NOTEST	0	0	0	0	1	1	no
TRINITY_DN110227_c0_g1	Control_10h	Heat_10h	OK	1.98386	0.724449	-1.45335	-1.08126	0.4663	0.776574	no
TRINITY_DN110237_c0_g1	Control_10h	Heat_10h	OK	0.288504	1.05124	1.86543	0.96256	0.13715	0.56925	no
TRINITY_DN110241_c0_g1	Control_10h	Heat_10h	NOTEST	0	0	0	0	1	1	no
TRINITY_DN110243_c0_g1	Control_10h	Heat_10h	OK	1.88294	1.1537	-0.706711	-0.425625	0.63	0.857754	no
TRINITY_DN110247_c0_g1	Control_10h	Heat_10h	NOTEST	0	0	0	0	1	1	no
TRINITY_DN110253_c0_g1	Control_10h	Heat_10h	OK	1.08657	9.13354	3.0714	1.93533	0.24965	0.641928	no
TRINITY_DN110277_c0_g1	Control_10h	Heat_10h	NOTEST	0	0	0	0	1	1	no
TRINITY_DN110296_c0_g1	Control_10h	Heat_10h	NOTEST	2.29843	0	#NAME?	0	1	1	no
TRINITY_DN110308_c0_g1	Control_10h	Heat_10h	NOTEST	0	0	0	0	1	1	no
TRINITY_DN110309_c0_g1	Control_10h	Heat_10h	OK	1.91711	0.922425	-1.05543	-0.669081	0.2621	0.648791	no
TRINITY_DN110315_c0_g1	Control_10h	Heat_10h	OK	6.91985	9.57793	0.468975	0.370318	0.5932	0.841601	no
TRINITY_DN110325_c0_g1	Control_10h	Heat_10h	NOTEST	0	0	0	0	1	1	no
TRINITY_DN110328_c0_g1	Control_10h	Heat_10h	OK	11.9536	2.9639	-2.01188	-0.895662	0.12315	0.556847	no
TRINITY_DN110334_c0_g1	Control_10h	Heat_10h	OK	2.69069	2.48986	-0.111907	-0.0739328	0.92345	0.971671	no
TRINITY_DN110345_c0_g1	Control_10h	Heat_10h	NOTEST	0	0	0	0	1	1	no
TRINITY_DN11035_c0_g1	Control_10h	Heat_10h	OK	0.589102	1.30516	1.14764	0.756119	0.22765	0.629646	no
TRINITY_DN110362_c0_g1	Control_10h	Heat_10h	OK	0	5.06716	inf	#NAME?	0.00835	0.142562	no
TRINITY_DN110363_c0_g1	Control_10h	Heat_10h	NOTEST	0	0	0	0	1	1	no
TRINITY_DN11039_c0_g1	Control_10h	Heat_10h	OK	5.39808	1.29784	-2.05633	-1.18066	0.29845	0.673584	no
TRINITY_DN110404_c0_g1	Control_10h	Heat_10h	NOTEST	0	0	0	0	1	1	no
TRINITY_DN110420_c0_g1	Control_10h	Heat_10h	OK	5.96801	1.74693	-1.77242	-1.48487	0.10595	0.533672	no
TRINITY_DN110421_c0_g1	Control_10h	Heat_10h	OK	12.0918	0	#NAME?	#NAME?	0.00025	0.0134683	yes
TRINITY_DN110425_c0_g1	Control_10h	Heat_10h	OK	3.6841	9.85395	1.41939	2.28381	0.3014	0.675359	no
TRINITY_DN110430_c0_g1	Control_10h	Heat_10h	OK	1.28661	4.75311	1.8853	1.39559	0.2379	0.635412	no
TRINITY_DN110431_c0_g1	Control_10h	Heat_10h	NOTEST	0	0	0	0	1	1	no
TRINITY_DN110438_c0_g1	Control_10h	Heat_10h	OK	0.533999	19.8608	5.21694	2.86484	0.1937	0.608765	no
TRINITY_DN110440_c0_g1	Control_10h	Heat_10h	NOTEST	0.737084	0.298935	-1.302	0	1	1	no
TRINITY_DN110450_c0_g1	Control_10h	Heat_10h	NOTEST	0.513947	0.619283	0.26898	0	1	1	no
TRINITY_DN110452_c0_g1	Control_10h	Heat_10h	NOTEST	0	0	0	0	1	1	no
TRINITY_DN11046_c0_g1	Control_10h	Heat_10h	OK	0.123562	0.948294	2.9401	0.778852	0.15405	0.578816	no
TRINITY_DN110504_c0_g1	Control_10h	Heat_10h	OK	1.24625	1.65972	0.413341	0.195195	0.765	0.916256	no
TRINITY_DN110505_c0_g1	Control_10h	Heat_10h	NOTEST	0.161031	0.377275	1.22828	0	1	1	no
TRINITY_DN110513_c0_g1	Control_10h	Heat_10h	OK	0.883014	1.43291	0.69844	0.398916	0.63835	0.861775	no
TRINITY_DN110527_c0_g1	Control_10h	Heat_10h	NOTEST	0.695333	2.19935	1.6613	0	1	1	no
TRINITY_DN110533_c0_g1	Control_10h	Heat_10h	OK	2.30264	0	#NAME?	#NAME?	0.0288	0.293833	no
TRINITY_DN110558_c0_g1	Control_10h	Heat_10h	OK	3.23702	19.3463	2.57932	4.36083	0.1248	0.558572	no
TRINITY_DN110564_c0_g1	Control_10h	Heat_10h	NOTEST	0	0	0	0	1	1	no
TRINITY_DN110572_c0_g1	Control_10h	Heat_10h	NOTEST	0	0	0	0	1	1	no
TRINITY_DN110575_c0_g1	Control_10h	Heat_10h	NOTEST	0.797762	0	#NAME?	0	1	1	no
TRINITY_DN110584_c0_g1	Control_10h	Heat_10h	NOTEST	0	0	0	0	1	1	no
TRINITY_DN110587_c0_g1	Control_10h	Heat_10h	NOTEST	0.568929	0.765251	0.427684	0	1	1	no
TRINITY_DN110589_c0_g1	Control_10h	Heat_10h	NOTEST	0	0	0	0	1	1	no
TRINITY_DN110590_c0_g1	Control_10h	Heat_10h	NOTEST	0.674449	0.0661673	-3.34952	0	1	1	no
TRINITY_DN110591_c0_g1	Control_10h	Heat_10h	OK	1.82918	1.64237	-0.155414	-0.0851082	0.88825	0.962263	no
TRINITY_DN110594_c0_g1	Control_10h	Heat_10h	OK	6.32931	5.46385	-0.212131	-0.156556	0.785	0.924831	no
TRINITY_DN110601_c0_g1	Control_10h	Heat_10h	OK	7.39692	1.6453	-2.16858	-1.43623	0.0626	0.432297	no
TRINITY_DN110617_c0_g1	Control_10h	Heat_10h	NOTEST	0	0	0	0	1	1	no
TRINITY_DN110619_c0_g1	Control_10h	Heat_10h	OK	1.67068	0	#NAME?	#NAME?	0.0079	0.138074	no
TRINITY_DN110633_c0_g1	Control_10h	Heat_10h	OK	11.6582	1.72072	-2.76026	-3.57869	0.1469	0.575458	no
TRINITY_DN110641_c0_g1	Control_10h	Heat_10h	NOTEST	0.870409	0.437141	-0.993596	0	1	1	no
TRINITY_DN110642_c0_g1	Control_10h	Heat_10h	OK	0.856105	1.36525	0.673305	0.363077	0.5875	0.839349	no
TRINITY_DN110644_c0_g1	Control_10h	Heat_10h	OK	0	3.48027	inf	#NAME?	0.00235	0.0643435	no
TRINITY_DN110655_c0_g1	Control_10h	Heat_10h	OK	2.79337	0.146556	-4.25249	-1.34586	0.1414	0.572832	no
TRINITY_DN110658_c0_g1	Control_10h	Heat_10h	OK	3.45043	8.82628	1.35503	2.40588	0.34475	0.703986	no
TRINITY_DN110674_c0_g1	Control_10h	Heat_10h	NOTEST	0	0.74519	inf	0	1	1	no
TRINITY_DN110677_c0_g1	Control_10h	Heat_10h	NOTEST	0	0	0	0	1	1	no
TRINITY_DN110681_c0_g1	Control_10h	Heat_10h	NOTEST	0.323175	0.473764	0.551852	0	1	1	no
TRINITY_DN110685_c0_g1	Control_10h	Heat_10h	NOTEST	0.564375	0	#NAME?	0	1	1	no
TRINITY_DN110686_c0_g1	Control_10h	Heat_10h	NOTEST	0	0	0	0	1	1	no
TRINITY_DN110689_c0_g1	Control_10h	Heat_10h	OK	2.48037	1.64159	-0.595464	-0.464623	0.5533	0.823045	no
TRINITY_DN110691_c0_g1	Control_10h	Heat_10h	OK	4.26085	3.12279	-0.448308	-0.260002	0.6559	0.86913	no
TRINITY_DN110692_c0_g1	Control_10h	Heat_10h	NOTEST	0.419026	1.24225	1.56784	0	1	1	no
TRINITY_DN110696_c0_g1	Control_10h	Heat_10h	NOTEST	0.337435	1.9091	2.50021	0	1	1	no
TRINITY_DN110698_c0_g1	Control_10h	Heat_10h	NOTEST	0	0	0	0	1	1	no
TRINITY_DN110714_c0_g1	Control_10h	Heat_10h	NOTEST	0	0	0	0	1	1	no
TRINITY_DN110717_c0_g1	Control_10h	Heat_10h	OK	3.49161	2.00406	-0.800964	-0.53889	0.57345	0.833377	no
TRINITY_DN110718_c0_g1	Control_10h	Heat_10h	OK	0	28.4954	inf	#NAME?	5e-05	0.0038346	yes
TRINITY_DN110721_c0_g1	Control_10h	Heat_10h	NOTEST	0	0	0	0	1	1	no
TRINITY_DN11072_c0_g1	Control_10h	Heat_10h	NOTEST	0.883316	0.690961	-0.354327	0	1	1	no
TRINITY_DN110731_c0_g1	Control_10h	Heat_10h	NOTEST	0	0	0	0	1	1	no
TRINITY_DN110733_c0_g1	Control_10h	Heat_10h	OK	1.6585	1.82281	0.136291	0.0843764	0.9088	0.968167	no
TRINITY_DN110743_c0_g1	Control_10h	Heat_10h	OK	1.14568	0.933602	-0.295328	-0.176715	0.7968	0.929467	no
TRINITY_DN11074_c0_g1	Control_10h	Heat_10h	OK	38.0005	57.1072	0.587656	0.796967	0.19735	0.611594	no
TRINITY_DN110776_c0_g1	Control_10h	Heat_10h	NOTEST	0	0	0	0	1	1	no
TRINITY_DN110786_c0_g1	Control_10h	Heat_10h	NOTEST	0	0	0	0	1	1	no
TRINITY_DN110788_c0_g1	Control_10h	Heat_10h	OK	0.913654	2.48043	1.44087	1.11133	0.3318	0.694997	no
TRINITY_DN110789_c0_g1	Control_10h	Heat_10h	OK	8.03336	10.7917	0.425845	0.515958	0.7478	0.909047	no
TRINITY_DN11079_c0_g1	Control_10h	Heat_10h	OK	0.552882	4.55747	3.04319	1.82328	0.12835	0.561662	no
TRINITY_DN1107_c0_g1	Control_10h	Heat_10h	OK	13.3526	9.92884	-0.427423	-0.84619	0.72225	0.898265	no
TRINITY_DN110823_c0_g1	Control_10h	Heat_10h	NOTEST	0	0	0	0	1	1	no
TRINITY_DN110824_c0_g1	Control_10h	Heat_10h	NOTEST	0	0	0	0	1	1	no
TRINITY_DN11082_c0_g1	Control_10h	Heat_10h	OK	58.5042	35.2077	-0.732649	-0.86246	0.26745	0.652274	no
TRINITY_DN110830_c0_g1	Control_10h	Heat_10h	NOTEST	0	0	0	0	1	1	no
TRINITY_DN110832_c0_g1	Control_10h	Heat_10h	NOTEST	0.86539	1.00206	0.211552	0	1	1	no
TRINITY_DN110835_c0_g1	Control_10h	Heat_10h	NOTEST	0	0	0	0	1	1	no
TRINITY_DN110837_c0_g1	Control_10h	Heat_10h	OK	2.27025	0.552297	-2.03933	-1.14788	0.18135	0.600924	no
TRINITY_DN110838_c0_g1	Control_10h	Heat_10h	NOTEST	0	0	0	0	1	1	no
TRINITY_DN110849_c0_g1	Control_10h	Heat_10h	NOTEST	0	0	0	0	1	1	no
TRINITY_DN110850_c0_g1	Control_10h	Heat_10h	OK	16.7003	8.92221	-0.904402	-0.773034	0.1856	0.604253	no
TRINITY_DN110855_c0_g1	Control_10h	Heat_10h	NOTEST	0.673084	0.215702	-1.64175	0	1	1	no
TRINITY_DN110871_c0_g1	Control_10h	Heat_10h	NOTEST	0.64387	1.00308	0.639603	0	1	1	no
TRINITY_DN110906_c0_g1	Control_10h	Heat_10h	OK	4.88549	2.93454	-0.735366	-0.486426	0.51665	0.804407	no
TRINITY_DN110907_c0_g1	Control_10h	Heat_10h	OK	2.58524	3.38023	0.386823	0.246283	0.682	0.880082	no
TRINITY_DN110924_c0_g1	Control_10h	Heat_10h	OK	2.49219	3.69658	0.568776	0.445051	0.4453	0.763875	no
TRINITY_DN110945_c0_g1	Control_10h	Heat_10h	OK	1.80414	1.7757	-0.0229253	-0.0190514	0.9361	0.974261	no
TRINITY_DN110947_c0_g1	Control_10h	Heat_10h	OK	0.752395	1.75533	1.22218	0.682064	0.2816	0.661774	no
TRINITY_DN110959_c0_g1	Control_10h	Heat_10h	NOTEST	0	0	0	0	1	1	no
TRINITY_DN110968_c0_g1	Control_10h	Heat_10h	NOTEST	0.371786	1.03732	1.48032	0	1	1	no
TRINITY_DN110970_c0_g1	Control_10h	Heat_10h	OK	6.78333	3.61858	-0.906571	-1.02174	0.08325	0.48787	no
TRINITY_DN110978_c0_g1	Control_10h	Heat_10h	NOTEST	0	0	0	0	1	1	no
TRINITY_DN110979_c0_g1	Control_10h	Heat_10h	NOTEST	0	0	0	0	1	1	no
TRINITY_DN110984_c0_g1	Control_10h	Heat_10h	NOTEST	0	0	0	0	1	1	no
TRINITY_DN110990_c0_g1	Control_10h	Heat_10h	OK	8.95805	3.16812	-1.49956	-0.900297	0.16195	0.585285	no
TRINITY_DN111004_c0_g1	Control_10h	Heat_10h	OK	2.35125	0	#NAME?	#NAME?	5e-05	0.0038346	yes
TRINITY_DN111005_c0_g1	Control_10h	Heat_10h	NOTEST	0.529617	0.401261	-0.400409	0	1	1	no
TRINITY_DN111014_c0_g1	Control_10h	Heat_10h	NOTEST	0	0	0	0	1	1	no
TRINITY_DN111016_c0_g1	Control_10h	Heat_10h	OK	1.01777	0.578257	-0.815623	-0.432021	0.583	0.837368	no
TRINITY_DN111020_c0_g1	Control_10h	Heat_10h	NOTEST	0	0	0	0	1	1	no
TRINITY_DN111040_c0_g1	Control_10h	Heat_10h	NOTEST	0	0	0	0	1	1	no
TRINITY_DN11104_c0_g1	Control_10h	Heat_10h	OK	1.61778	0.716312	-1.17535	-0.611665	0.428	0.753987	no
TRINITY_DN111064_c0_g1	Control_10h	Heat_10h	NOTEST	0	0	0	0	1	1	no
TRINITY_DN111073_c0_g1	Control_10h	Heat_10h	OK	0.357793	3.90943	3.44976	1.73184	0.17465	0.595773	no
TRINITY_DN111091_c0_g1	Control_10h	Heat_10h	NOTEST	0	0	0	0	1	1	no
TRINITY_DN111094_c0_g1	Control_10h	Heat_10h	OK	1.67575	2.7678	0.72393	0.492219	0.46905	0.777564	no
TRINITY_DN111096_c0_g1	Control_10h	Heat_10h	OK	7.44034	3.08074	-1.27209	-1.99429	0.3922	0.73282	no
TRINITY_DN111131_c0_g1	Control_10h	Heat_10h	OK	1.60867	0.669687	-1.26431	-0.798641	0.28235	0.662352	no
TRINITY_DN111132_c0_g1	Control_10h	Heat_10h	OK	1.86998	7.06006	1.91666	1.73713	0.05925	0.422005	no
TRINITY_DN111148_c0_g1	Control_10h	Heat_10h	OK	0.769727	3.42035	2.15173	1.23748	0.14955	0.576932	no
TRINITY_DN111150_c0_g1	Control_10h	Heat_10h	NOTEST	0.159421	0.168083	0.0763345	0	1	1	no
TRINITY_DN111161_c0_g1	Control_10h	Heat_10h	NOTEST	0	0.382231	inf	0	1	1	no
TRINITY_DN111162_c0_g1	Control_10h	Heat_10h	OK	4.9422	5.75189	0.218884	0.177498	0.8215	0.939362	no
TRINITY_DN111163_c0_g1	Control_10h	Heat_10h	NOTEST	0	0	0	0	1	1	no
TRINITY_DN111170_c0_g1	Control_10h	Heat_10h	NOTEST	0	0	0	0	1	1	no
TRINITY_DN111183_c0_g1	Control_10h	Heat_10h	NOTEST	0	0	0	0	1	1	no
TRINITY_DN111184_c0_g1	Control_10h	Heat_10h	OK	5.40066	4.76951	-0.179295	-0.114854	0.8392	0.945712	no
TRINITY_DN111194_c0_g1	Control_10h	Heat_10h	NOTEST	1.18605	0.274624	-2.11064	0	1	1	no
TRINITY_DN111198_c0_g1	Control_10h	Heat_10h	NOTEST	0	0	0	0	1	1	no
TRINITY_DN111216_c0_g1	Control_10h	Heat_10h	NOTEST	0	0	0	0	1	1	no
TRINITY_DN111222_c0_g1	Control_10h	Heat_10h	NOTEST	0	0	0	0	1	1	no
TRINITY_DN111267_c0_g1	Control_10h	Heat_10h	NOTEST	0	0	0	0	1	1	no
TRINITY_DN111269_c0_g1	Control_10h	Heat_10h	NOTEST	0	0	0	0	1	1	no
TRINITY_DN111276_c0_g1	Control_10h	Heat_10h	OK	2.77816	2.13342	-0.380964	-0.231173	0.75305	0.911262	no
TRINITY_DN11127_c0_g1	Control_10h	Heat_10h	NOTEST	0.936928	0	#NAME?	0	1	1	no
TRINITY_DN111287_c0_g1	Control_10h	Heat_10h	NOTEST	1.53905	0	#NAME?	0	1	1	no
TRINITY_DN111295_c0_g1	Control_10h	Heat_10h	NOTEST	0.749168	1.09044	0.541544	0	1	1	no
TRINITY_DN111311_c0_g1	Control_10h	Heat_10h	NOTEST	0.548366	0	#NAME?	0	1	1	no
TRINITY_DN111312_c0_g1	Control_10h	Heat_10h	OK	1.56681	3.32867	1.08712	0.675253	0.39275	0.733222	no
TRINITY_DN11132_c0_g1	Control_10h	Heat_10h	OK	23.9764	28.2813	0.238229	0.254712	0.64605	0.864967	no
TRINITY_DN111344_c0_g1	Control_10h	Heat_10h	NOTEST	1.42501	0	#NAME?	0	1	1	no
TRINITY_DN111346_c0_g1	Control_10h	Heat_10h	OK	1.95993	10.812	2.46376	1.84567	0.1466	0.575116	no
TRINITY_DN111347_c0_g1	Control_10h	Heat_10h	NOTEST	0.449305	0.864644	0.944411	0	1	1	no
TRINITY_DN111353_c0_g1	Control_10h	Heat_10h	NOTEST	0	0	0	0	1	1	no
TRINITY_DN111359_c0_g1	Control_10h	Heat_10h	OK	0.507947	1.38011	1.44204	0.738341	0.2042	0.615231	no
TRINITY_DN111367_c0_g1	Control_10h	Heat_10h	OK	3.36887	8.03726	1.25444	1.56393	0.3917	0.732441	no
TRINITY_DN111375_c0_g1	Control_10h	Heat_10h	NOTEST	0	0	0	0	1	1	no
TRINITY_DN111394_c0_g1	Control_10h	Heat_10h	OK	1.13038	7.12509	2.6561	1.74813	0.2343	0.633746	no
TRINITY_DN111407_c0_g1	Control_10h	Heat_10h	NOTEST	0	0	0	0	1	1	no
TRINITY_DN111409_c0_g1	Control_10h	Heat_10h	OK	3.06834	0.679665	-2.17456	-1.115	0.2047	0.615716	no
TRINITY_DN111420_c0_g1	Control_10h	Heat_10h	NOTEST	0	0	0	0	1	1	no
TRINITY_DN111421_c0_g1	Control_10h	Heat_10h	NOTEST	0.626831	0.463845	-0.434434	0	1	1	no
TRINITY_DN11144_c0_g1	Control_10h	Heat_10h	NOTEST	0.123562	0	#NAME?	0	1	1	no
TRINITY_DN111460_c0_g1	Control_10h	Heat_10h	OK	1.6521	1.46571	-0.172699	-0.116105	0.8898	0.962597	no
TRINITY_DN111469_c0_g1	Control_10h	Heat_10h	OK	2.54507	4.86048	0.933394	0.932102	0.5846	0.838035	no
TRINITY_DN11147_c0_g1	Control_10h	Heat_10h	OK	13.159	20.3077	0.625976	0.909097	0.14845	0.576716	no
TRINITY_DN111509_c0_g1	Control_10h	Heat_10h	NOTEST	0	0	0	0	1	1	no
TRINITY_DN111514_c0_g1	Control_10h	Heat_10h	OK	4.45849	5.71981	0.359411	0.177633	0.75635	0.912638	no
TRINITY_DN111522_c0_g1	Control_10h	Heat_10h	NOTEST	0.871261	1.15884	0.411502	0	1	1	no
TRINITY_DN111534_c0_g1	Control_10h	Heat_10h	NOTEST	0.746767	0.859873	0.203465	0	1	1	no
TRINITY_DN111569_c0_g1	Control_10h	Heat_10h	OK	3.33013	14.4286	2.11528	1.9385	0.0917	0.507084	no
TRINITY_DN111576_c0_g1	Control_10h	Heat_10h	OK	0.548366	15.5749	4.82794	2.62422	0.11795	0.551014	no
TRINITY_DN111578_c0_g1	Control_10h	Heat_10h	NOTEST	0	0	0	0	1	1	no
TRINITY_DN111593_c0_g1	Control_10h	Heat_10h	OK	1.07269	0.671926	-0.674853	-0.39539	0.5288	0.810951	no
TRINITY_DN111607_c0_g1	Control_10h	Heat_10h	NOTEST	0.387816	0	#NAME?	0	1	1	no
TRINITY_DN111608_c0_g1	Control_10h	Heat_10h	NOTEST	0.577519	0.22778	-1.34223	0	1	1	no
TRINITY_DN111630_c0_g1	Control_10h	Heat_10h	NOTEST	0	0	0	0	1	1	no
TRINITY_DN111654_c0_g1	Control_10h	Heat_10h	NOTEST	1.69852	1.71404	0.0131254	0	1	1	no
TRINITY_DN111655_c0_g1	Control_10h	Heat_10h	NOTEST	0	0	0	0	1	1	no
TRINITY_DN111656_c0_g1	Control_10h	Heat_10h	OK	2.97345	6.70126	1.17229	0.734132	0.23035	0.631594	no
TRINITY_DN111657_c0_g1	Control_10h	Heat_10h	OK	1.30271	6.42359	2.30187	1.79281	0.1403	0.572101	no
TRINITY_DN111664_c0_g1	Control_10h	Heat_10h	NOTEST	0	0	0	0	1	1	no
TRINITY_DN111672_c0_g1	Control_10h	Heat_10h	OK	1.717	1.51699	-0.178677	-0.110504	0.89235	0.963414	no
TRINITY_DN111689_c0_g1	Control_10h	Heat_10h	OK	0.171273	3.77048	4.46037	1.45488	0.1182	0.551014	no
TRINITY_DN111700_c0_g1	Control_10h	Heat_10h	NOTEST	0	0	0	0	1	1	no
TRINITY_DN111705_c0_g1	Control_10h	Heat_10h	NOTEST	0	0.470159	inf	0	1	1	no
TRINITY_DN111707_c0_g1	Control_10h	Heat_10h	NOTEST	0.576743	0.650936	0.174586	0	1	1	no
TRINITY_DN111716_c0_g1	Control_10h	Heat_10h	OK	2.62749	5.79541	1.14123	1.03759	0.391	0.732145	no
TRINITY_DN111719_c0_g1	Control_10h	Heat_10h	OK	10.3152	19.707	0.933932	2.32782	0.4615	0.773844	no
TRINITY_DN111764_c0_g1	Control_10h	Heat_10h	NOTEST	0	0	0	0	1	1	no
TRINITY_DN111769_c0_g1	Control_10h	Heat_10h	OK	2.12134	0.868001	-1.28921	-0.830224	0.31435	0.683981	no
TRINITY_DN111775_c0_g1	Control_10h	Heat_10h	OK	1.51729	0	#NAME?	#NAME?	0.0114	0.17284	no
TRINITY_DN111782_c0_g1	Control_10h	Heat_10h	OK	2.33108	12.4852	2.42115	3.17075	0.16385	0.587159	no
TRINITY_DN111791_c0_g1	Control_10h	Heat_10h	NOTEST	0	0	0	0	1	1	no
TRINITY_DN111804_c0_g1	Control_10h	Heat_10h	OK	3.07619	0.287124	-3.42139	-1.36796	0.12925	0.561906	no
TRINITY_DN11183_c0_g1	Control_10h	Heat_10h	OK	26.2389	36.2963	0.468117	0.664186	0.27495	0.657764	no
TRINITY_DN111848_c0_g1	Control_10h	Heat_10h	NOTEST	0	0	0	0	1	1	no
TRINITY_DN111849_c0_g1	Control_10h	Heat_10h	OK	0.646709	9.0166	3.8014	3.10626	0.1791	0.598862	no
TRINITY_DN111854_c0_g1	Control_10h	Heat_10h	NOTEST	1.51155	0.409453	-1.88426	0	1	1	no
TRINITY_DN111864_c0_g1	Control_10h	Heat_10h	NOTEST	0	0	0	0	1	1	no
TRINITY_DN111875_c0_g1	Control_10h	Heat_10h	NOTEST	0	0	0	0	1	1	no
TRINITY_DN11188_c0_g1	Control_10h	Heat_10h	OK	3.21192	3.43679	0.0976234	0.0877996	0.92025	0.971075	no
TRINITY_DN111906_c0_g1	Control_10h	Heat_10h	NOTEST	0	0	0	0	1	1	no
TRINITY_DN111920_c0_g1	Control_10h	Heat_10h	NOTEST	0.714685	0.404998	-0.819392	0	1	1	no
TRINITY_DN111922_c0_g1	Control_10h	Heat_10h	OK	5.35178	8.17327	0.610895	0.447515	0.46385	0.775147	no
TRINITY_DN111962_c0_g1	Control_10h	Heat_10h	NOTEST	0.39431	0.136643	-1.52892	0	1	1	no
TRINITY_DN111976_c0_g1	Control_10h	Heat_10h	NOTEST	0	0	0	0	1	1	no
TRINITY_DN111982_c0_g1	Control_10h	Heat_10h	NOTEST	0.36965	0.584602	0.661297	0	1	1	no
TRINITY_DN111988_c0_g1	Control_10h	Heat_10h	NOTEST	0	0	0	0	1	1	no
TRINITY_DN111991_c0_g1	Control_10h	Heat_10h	NOTEST	0	0	0	0	1	1	no
TRINITY_DN111996_c0_g1	Control_10h	Heat_10h	OK	2.14353	3.2815	0.614368	0.414822	0.59475	0.842432	no
TRINITY_DN11199_c0_g1	Control_10h	Heat_10h	OK	7.25657	8.76849	0.273042	0.318367	0.7085	0.892418	no
TRINITY_DN112008_c0_g1	Control_10h	Heat_10h	NOTEST	0	0	0	0	1	1	no
TRINITY_DN112031_c0_g1	Control_10h	Heat_10h	NOTEST	0	0	0	0	1	1	no
TRINITY_DN112042_c0_g1	Control_10h	Heat_10h	NOTEST	0	0	0	0	1	1	no
TRINITY_DN112044_c0_g1	Control_10h	Heat_10h	OK	0.59408	14.8911	4.64765	3.54306	0.23055	0.631777	no
TRINITY_DN112055_c0_g1	Control_10h	Heat_10h	NOTEST	0	0	0	0	1	1	no
TRINITY_DN112057_c0_g1	Control_10h	Heat_10h	NOTEST	0	0	0	0	1	1	no
TRINITY_DN112067_c0_g1	Control_10h	Heat_10h	NOTEST	0.484695	0.132625	-1.86973	0	1	1	no
TRINITY_DN112079_c0_g1	Control_10h	Heat_10h	NOTEST	0	0	0	0	1	1	no
TRINITY_DN11207_c0_g1	Control_10h	Heat_10h	OK	10.1879	11.1937	0.135829	0.0971907	0.86855	0.95604	no
TRINITY_DN112081_c0_g1	Control_10h	Heat_10h	OK	0.629871	13.243	4.39403	3.21316	0.0831	0.487508	no
TRINITY_DN112082_c0_g1	Control_10h	Heat_10h	NOTEST	0	0	0	0	1	1	no
TRINITY_DN112083_c0_g1	Control_10h	Heat_10h	OK	1.0355	2.25597	1.12341	0.645628	0.32075	0.688396	no
TRINITY_DN112089_c0_g1	Control_10h	Heat_10h	NOTEST	0	0	0	0	1	1	no
TRINITY_DN1120_c0_g1	Control_10h	Heat_10h	OK	2.30836	2.85802	0.308145	0.305024	0.6101	0.84882	no
TRINITY_DN112102_c0_g1	Control_10h	Heat_10h	NOTEST	0	0	0	0	1	1	no
TRINITY_DN112114_c0_g1	Control_10h	Heat_10h	NOTEST	0	0	0	0	1	1	no
TRINITY_DN112117_c0_g1	Control_10h	Heat_10h	NOTEST	0.503105	0	#NAME?	0	1	1	no
TRINITY_DN112140_c0_g1	Control_10h	Heat_10h	OK	10.5689	7.9592	-0.40913	-0.385989	0.521	0.806646	no
TRINITY_DN112159_c0_g1	Control_10h	Heat_10h	OK	1.81186	3.42626	0.91916	0.591022	0.4938	0.791904	no
TRINITY_DN112162_c0_g1	Control_10h	Heat_10h	NOTEST	0	0	0	0	1	1	no
TRINITY_DN112167_c0_g1	Control_10h	Heat_10h	OK	0.381346	5.33201	3.80551	1.55538	0.10995	0.539981	no
TRINITY_DN112172_c0_g1	Control_10h	Heat_10h	OK	3.67533	1.7771	-1.04835	-0.716983	0.3083	0.67991	no
TRINITY_DN112173_c0_g1	Control_10h	Heat_10h	OK	9.19394	2.64881	-1.79534	-1.15178	0.06875	0.451018	no
TRINITY_DN112174_c0_g1	Control_10h	Heat_10h	NOTEST	0	0	0	0	1	1	no
TRINITY_DN112181_c0_g1	Control_10h	Heat_10h	OK	0.749316	1.15943	0.629763	0.348663	0.63285	0.859234	no
TRINITY_DN112184_c0_g1	Control_10h	Heat_10h	NOTEST	1.03368	0.544923	-0.923665	0	1	1	no
TRINITY_DN112186_c0_g1	Control_10h	Heat_10h	OK	2.49595	3.6847	0.56196	0.51558	0.6804	0.879381	no
TRINITY_DN112206_c0_g1	Control_10h	Heat_10h	OK	1.79917	3.18715	0.824933	0.523809	0.4182	0.749012	no
TRINITY_DN112213_c0_g1	Control_10h	Heat_10h	NOTEST	0.360466	0	#NAME?	0	1	1	no
TRINITY_DN112215_c0_g1	Control_10h	Heat_10h	NOTEST	0	0	0	0	1	1	no
TRINITY_DN112227_c0_g1	Control_10h	Heat_10h	OK	7.0138	3.51394	-0.997107	-0.680701	0.3625	0.714853	no
TRINITY_DN112245_c0_g1	Control_10h	Heat_10h	NOTEST	0	1.60837	inf	0	1	1	no
TRINITY_DN112253_c0_g1	Control_10h	Heat_10h	NOTEST	0	0	0	0	1	1	no
TRINITY_DN112276_c0_g1	Control_10h	Heat_10h	NOTEST	0	0	0	0	1	1	no
TRINITY_DN112279_c0_g1	Control_10h	Heat_10h	NOTEST	0.620854	0.399408	-0.636392	0	1	1	no
TRINITY_DN112283_c0_g1	Control_10h	Heat_10h	NOTEST	0	0	0	0	1	1	no
TRINITY_DN112285_c0_g1	Control_10h	Heat_10h	NOTEST	0	0	0	0	1	1	no
TRINITY_DN112286_c0_g1	Control_10h	Heat_10h	NOTEST	0	0	0	0	1	1	no
TRINITY_DN112289_c0_g1	Control_10h	Heat_10h	OK	2.43947	1.51578	-0.686511	-0.405356	0.5957	0.842869	no
TRINITY_DN112303_c0_g1	Control_10h	Heat_10h	NOTEST	0	0	0	0	1	1	no
TRINITY_DN112304_c0_g1	Control_10h	Heat_10h	OK	4.11289	2.5865	-0.66915	-0.457867	0.447	0.76485	no
TRINITY_DN112308_c0_g1	Control_10h	Heat_10h	OK	2.75916	4.22894	0.616063	0.513453	0.3808	0.726133	no
TRINITY_DN112314_c0_g1	Control_10h	Heat_10h	OK	2.78676	5.02434	0.850344	0.554467	0.51135	0.801227	no
TRINITY_DN11232_c0_g1	Control_10h	Heat_10h	NOTEST	0.792321	0	#NAME?	0	1	1	no
TRINITY_DN112334_c0_g1	Control_10h	Heat_10h	NOTEST	0	0	0	0	1	1	no
TRINITY_DN11233_c0_g1	Control_10h	Heat_10h	OK	2.29394	1.89396	-0.276421	-0.216935	0.7335	0.90334	no
TRINITY_DN112343_c0_g1	Control_10h	Heat_10h	NOTEST	0	0	0	0	1	1	no
TRINITY_DN112351_c0_g1	Control_10h	Heat_10h	NOTEST	0	1.26203	inf	0	1	1	no
TRINITY_DN112355_c0_g1	Control_10h	Heat_10h	NOTEST	1.70927	1.85977	0.12174	0	1	1	no
TRINITY_DN11235_c0_g1	Control_10h	Heat_10h	OK	4.19761	2.91626	-0.525446	-0.446717	0.71645	0.895913	no
TRINITY_DN112371_c0_g1	Control_10h	Heat_10h	OK	2.09225	0.740166	-1.49913	-1.09621	0.098	0.520537	no
TRINITY_DN112375_c0_g1	Control_10h	Heat_10h	NOTEST	0	0	0	0	1	1	no
TRINITY_DN112382_c0_g1	Control_10h	Heat_10h	NOTEST	0	0	0	0	1	1	no
TRINITY_DN112390_c0_g1	Control_10h	Heat_10h	NOTEST	1.63669	1.32916	-0.300269	0	1	1	no
TRINITY_DN112399_c0_g1	Control_10h	Heat_10h	OK	3.97867	6.77988	0.768974	0.985304	0.5397	0.816781	no
TRINITY_DN112409_c0_g1	Control_10h	Heat_10h	NOTEST	1.85873	0	#NAME?	0	1	1	no
TRINITY_DN112419_c0_g1	Control_10h	Heat_10h	NOTEST	0	0	0	0	1	1	no
TRINITY_DN112428_c0_g1	Control_10h	Heat_10h	OK	6.49282	4.11311	-0.658617	-0.410538	0.48495	0.786173	no
TRINITY_DN112436_c0_g1	Control_10h	Heat_10h	OK	0.815011	9.01287	3.4671	2.97437	0.1867	0.604818	no
TRINITY_DN112441_c0_g1	Control_10h	Heat_10h	OK	1.01604	1.53478	0.595075	0.268951	0.5927	0.84142	no
TRINITY_DN112455_c0_g1	Control_10h	Heat_10h	NOTEST	0.090158	0	#NAME?	0	1	1	no
TRINITY_DN112459_c0_g1	Control_10h	Heat_10h	NOTEST	0	0	0	0	1	1	no
TRINITY_DN112461_c0_g1	Control_10h	Heat_10h	OK	2.31361	1.6449	-0.492147	-0.363241	0.5838	0.837778	no
TRINITY_DN112472_c0_g1	Control_10h	Heat_10h	NOTEST	0	0	0	0	1	1	no
TRINITY_DN112475_c0_g1	Control_10h	Heat_10h	NOTEST	0	0	0	0	1	1	no
TRINITY_DN112485_c0_g1	Control_10h	Heat_10h	OK	1.89487	0.786471	-1.26863	-0.830083	0.2936	0.67038	no
TRINITY_DN112493_c0_g1	Control_10h	Heat_10h	NOTEST	2.05688	0	#NAME?	0	1	1	no
TRINITY_DN112497_c0_g1	Control_10h	Heat_10h	OK	2.83692	3.4609	0.286822	0.321846	0.8212	0.93919	no
TRINITY_DN112524_c0_g1	Control_10h	Heat_10h	OK	4.21862	1.43304	-1.55769	-0.950848	0.1371	0.569231	no
TRINITY_DN112527_c0_g1	Control_10h	Heat_10h	OK	8.96979	2.08042	-2.1082	-1.71856	0.0402	0.350171	no
TRINITY_DN112529_c0_g1	Control_10h	Heat_10h	NOTEST	0.40406	0.106504	-1.92367	0	1	1	no
TRINITY_DN112536_c0_g1	Control_10h	Heat_10h	OK	2.71992	0.961367	-1.5004	-1.04231	0.3306	0.694382	no
TRINITY_DN112545_c0_g1	Control_10h	Heat_10h	NOTEST	0	0	0	0	1	1	no
TRINITY_DN11254_c0_g1	Control_10h	Heat_10h	NOTEST	0.235272	0.727801	1.62922	0	1	1	no
TRINITY_DN112567_c0_g1	Control_10h	Heat_10h	NOTEST	0	0	0	0	1	1	no
TRINITY_DN112577_c0_g1	Control_10h	Heat_10h	OK	7.5404	3.29128	-1.19599	-1.52431	0.38075	0.726133	no
TRINITY_DN112579_c0_g1	Control_10h	Heat_10h	NOTEST	0	2.3123	inf	0	1	1	no
TRINITY_DN112597_c0_g1	Control_10h	Heat_10h	NOTEST	0	0	0	0	1	1	no
TRINITY_DN112600_c0_g1	Control_10h	Heat_10h	OK	0.831441	3.01184	1.85696	1.48751	0.35825	0.712228	no
TRINITY_DN112610_c0_g1	Control_10h	Heat_10h	OK	0.932479	2.29887	1.30178	0.809259	0.4976	0.794232	no
TRINITY_DN112614_c0_g1	Control_10h	Heat_10h	NOTEST	0.46047	0	#NAME?	0	1	1	no
TRINITY_DN112616_c0_g1	Control_10h	Heat_10h	NOTEST	0	0	0	0	1	1	no
TRINITY_DN112627_c0_g1	Control_10h	Heat_10h	OK	1.2971	0.252144	-2.36297	-1.22254	0.2374	0.635204	no
TRINITY_DN112644_c0_g1	Control_10h	Heat_10h	OK	0.949088	1.68484	0.827999	0.441203	0.45555	0.769922	no
TRINITY_DN112646_c0_g1	Control_10h	Heat_10h	NOTEST	0.470028	0.268911	-0.805618	0	1	1	no
TRINITY_DN112650_c0_g1	Control_10h	Heat_10h	NOTEST	1.02485	0	#NAME?	0	1	1	no
TRINITY_DN112661_c0_g1	Control_10h	Heat_10h	NOTEST	3.10192	0.654092	-2.24559	0	1	1	no
TRINITY_DN112670_c0_g1	Control_10h	Heat_10h	NOTEST	0.337751	0.658686	0.963631	0	1	1	no
TRINITY_DN112677_c0_g1	Control_10h	Heat_10h	NOTEST	0	0	0	0	1	1	no
TRINITY_DN112680_c0_g1	Control_10h	Heat_10h	NOTEST	0	1.66942	inf	0	1	1	no
TRINITY_DN112681_c0_g1	Control_10h	Heat_10h	OK	0.585151	10.6972	4.19228	2.95412	0.17745	0.597574	no
TRINITY_DN112688_c0_g1	Control_10h	Heat_10h	OK	7.10199	5.41479	-0.391319	-0.433337	0.6977	0.887435	no
TRINITY_DN112689_c0_g1	Control_10h	Heat_10h	OK	6.82835	1.7189	-1.99005	-1.57948	0.07965	0.480047	no
TRINITY_DN112692_c0_g1	Control_10h	Heat_10h	NOTEST	0.157905	0.928667	2.5561	0	1	1	no
TRINITY_DN112702_c0_g1	Control_10h	Heat_10h	OK	8.75241	4.78946	-0.869817	-0.673733	0.3019	0.6757	no
TRINITY_DN112704_c0_g1	Control_10h	Heat_10h	NOTEST	0	0	0	0	1	1	no
TRINITY_DN112722_c0_g1	Control_10h	Heat_10h	OK	7.28289	10.2295	0.490158	0.307302	0.58815	0.83973	no
TRINITY_DN112728_c0_g1	Control_10h	Heat_10h	NOTEST	0	0	0	0	1	1	no
TRINITY_DN112729_c0_g1	Control_10h	Heat_10h	OK	0	8.73651	inf	#NAME?	5e-05	0.0038346	yes
TRINITY_DN11272_c0_g1	Control_10h	Heat_10h	OK	1.34892	0.897947	-0.587105	-0.544566	0.3604	0.713646	no
TRINITY_DN112731_c0_g1	Control_10h	Heat_10h	OK	3.90946	1.42616	-1.45483	-0.941509	0.1472	0.575784	no
TRINITY_DN112747_c0_g1	Control_10h	Heat_10h	OK	3.12989	4.2312	0.434953	0.254844	0.68075	0.879563	no
TRINITY_DN112768_c0_g1	Control_10h	Heat_10h	OK	5.11378	1.69981	-1.58901	-1.51893	0.1949	0.609312	no
TRINITY_DN112769_c0_g1	Control_10h	Heat_10h	NOTEST	0	1.47035	inf	0	1	1	no
TRINITY_DN112771_c0_g1	Control_10h	Heat_10h	NOTEST	0	0	0	0	1	1	no
TRINITY_DN112786_c0_g1	Control_10h	Heat_10h	OK	5.17621	7.85706	0.602093	0.638772	0.50005	0.795464	no
TRINITY_DN112801_c1_g1	Control_10h	Heat_10h	OK	4.96727	6.437	0.373937	0.238128	0.68555	0.881842	no
TRINITY_DN112805_c0_g1	Control_10h	Heat_10h	NOTEST	0	0	0	0	1	1	no
TRINITY_DN112808_c0_g1	Control_10h	Heat_10h	NOTEST	0.831242	0.532845	-0.641553	0	1	1	no
TRINITY_DN112811_c0_g1	Control_10h	Heat_10h	OK	9.50718	2.42397	-1.97164	-1.24635	0.06625	0.443668	no
TRINITY_DN112828_c0_g1	Control_10h	Heat_10h	NOTEST	0	0	0	0	1	1	no
TRINITY_DN112841_c0_g1	Control_10h	Heat_10h	OK	1.64354	5.08991	1.63083	1.14226	0.1912	0.607379	no
TRINITY_DN112854_c0_g1	Control_10h	Heat_10h	NOTEST	1.10996	0	#NAME?	0	1	1	no
TRINITY_DN112863_c0_g1	Control_10h	Heat_10h	NOTEST	0.936312	0.368296	-1.34612	0	1	1	no
TRINITY_DN112876_c0_g1	Control_10h	Heat_10h	OK	6.6626	9.34913	0.488748	0.335661	0.6872	0.882678	no
TRINITY_DN11287_c0_g1	Control_10h	Heat_10h	OK	1.7626	0.174547	-3.33602	-1.36388	0.22875	0.630338	no
TRINITY_DN112908_c0_g1	Control_10h	Heat_10h	NOTEST	0	0	0	0	1	1	no
TRINITY_DN112913_c0_g1	Control_10h	Heat_10h	NOTEST	0.333664	0	#NAME?	0	1	1	no
TRINITY_DN112930_c0_g1	Control_10h	Heat_10h	OK	1.77	2.29089	0.372158	0.295256	0.72945	0.901773	no
TRINITY_DN112936_c0_g1	Control_10h	Heat_10h	NOTEST	0	0	0	0	1	1	no
TRINITY_DN112938_c0_g1	Control_10h	Heat_10h	NOTEST	0.729596	0.88187	0.273468	0	1	1	no
TRINITY_DN112942_c0_g1	Control_10h	Heat_10h	NOTEST	0	0	0	0	1	1	no
TRINITY_DN112955_c0_g1	Control_10h	Heat_10h	OK	0.141651	1.36432	3.26777	1.31406	0.2238	0.627374	no
TRINITY_DN112957_c0_g1	Control_10h	Heat_10h	NOTEST	0	0	0	0	1	1	no
TRINITY_DN112966_c0_g1	Control_10h	Heat_10h	NOTEST	0.235565	0.827046	1.81184	0	1	1	no
TRINITY_DN112974_c0_g1	Control_10h	Heat_10h	NOTEST	0.451352	0.244169	-0.886371	0	1	1	no
TRINITY_DN112997_c0_g1	Control_10h	Heat_10h	NOTEST	0	0	0	0	1	1	no
TRINITY_DN113021_c0_g1	Control_10h	Heat_10h	OK	1.08621	0.493877	-1.13708	-0.482508	0.3831	0.727322	no
TRINITY_DN113028_c0_g1	Control_10h	Heat_10h	NOTEST	0	0	0	0	1	1	no
TRINITY_DN113041_c0_g1	Control_10h	Heat_10h	NOTEST	0.178206	1.34047	2.91111	0	1	1	no
TRINITY_DN113070_c0_g1	Control_10h	Heat_10h	OK	0.673049	1.96956	1.54909	0.885046	0.35135	0.708156	no
TRINITY_DN113075_c0_g1	Control_10h	Heat_10h	OK	1.05543	34.0974	5.01376	4.4165	0.0001	0.00670078	yes
TRINITY_DN113076_c0_g1	Control_10h	Heat_10h	OK	6.38694	0.34567	-4.20766	-2.02068	0.12415	0.557714	no
TRINITY_DN113077_c0_g1	Control_10h	Heat_10h	OK	2.33851	5.44549	1.21947	0.721343	0.3694	0.719059	no
TRINITY_DN11307_c0_g1	Control_10h	Heat_10h	OK	1.30504	2.12047	0.700284	0.562849	0.32965	0.693717	no
TRINITY_DN113085_c0_g1	Control_10h	Heat_10h	NOTEST	0	0	0	0	1	1	no
TRINITY_DN113092_c0_g1	Control_10h	Heat_10h	OK	3.31136	3.50535	0.0821332	0.0582295	0.92965	0.972905	no
TRINITY_DN113100_c0_g1	Control_10h	Heat_10h	NOTEST	1.10095	1.64284	0.577444	0	1	1	no
TRINITY_DN113102_c0_g1	Control_10h	Heat_10h	NOTEST	0	0	0	0	1	1	no
TRINITY_DN113104_c0_g1	Control_10h	Heat_10h	NOTEST	0.549403	0.339736	-0.693451	0	1	1	no
TRINITY_DN113117_c0_g1	Control_10h	Heat_10h	NOTEST	0	0	0	0	1	1	no
TRINITY_DN113120_c0_g1	Control_10h	Heat_10h	OK	1.00744	2.63835	1.38895	1.23984	0.34625	0.704785	no
TRINITY_DN113146_c0_g1	Control_10h	Heat_10h	NOTEST	1.66655	1.11359	-0.581643	0	1	1	no
TRINITY_DN113148_c0_g1	Control_10h	Heat_10h	NOTEST	1.79344	0	#NAME?	0	1	1	no
TRINITY_DN113149_c0_g1	Control_10h	Heat_10h	NOTEST	0	0	0	0	1	1	no
TRINITY_DN113160_c0_g1	Control_10h	Heat_10h	OK	1.49491	0.172887	-3.11216	-1.01054	0.16085	0.584054	no
TRINITY_DN113161_c0_g1	Control_10h	Heat_10h	NOTEST	0	0.638865	inf	0	1	1	no
TRINITY_DN113165_c0_g1	Control_10h	Heat_10h	OK	2.62755	6.08225	1.21089	0.629018	0.2966	0.672367	no
TRINITY_DN113177_c0_g1	Control_10h	Heat_10h	NOTEST	0	0	0	0	1	1	no
TRINITY_DN113199_c0_g1	Control_10h	Heat_10h	NOTEST	0.822949	0.753775	-0.12667	0	1	1	no
TRINITY_DN113218_c0_g1	Control_10h	Heat_10h	NOTEST	0	0.711	inf	0	1	1	no
TRINITY_DN113219_c0_g1	Control_10h	Heat_10h	NOTEST	0	0.364254	inf	0	1	1	no
TRINITY_DN113222_c0_g1	Control_10h	Heat_10h	OK	2.29726	6.4514	1.4897	0.927307	0.15655	0.58062	no
TRINITY_DN113224_c0_g1	Control_10h	Heat_10h	OK	3.44966	1.68676	-1.0322	-0.748167	0.3557	0.710705	no
TRINITY_DN113225_c0_g1	Control_10h	Heat_10h	OK	2.53112	1.04039	-1.28266	-0.952697	0.28355	0.663142	no
TRINITY_DN113232_c0_g1	Control_10h	Heat_10h	OK	1.40146	1.89374	0.434305	0.26038	0.686	0.882084	no
TRINITY_DN113247_c0_g1	Control_10h	Heat_10h	NOTEST	0.61066	2.02593	1.73015	0	1	1	no
TRINITY_DN11324_c0_g1	Control_10h	Heat_10h	OK	3.79961	1.98332	-0.937931	-0.839689	0.12985	0.562065	no
TRINITY_DN113250_c0_g1	Control_10h	Heat_10h	OK	1.42903	1.45218	0.0231793	0.0160866	0.96825	0.982926	no
TRINITY_DN113264_c0_g1	Control_10h	Heat_10h	OK	2.88808	2.55178	-0.178607	-0.110033	0.88035	0.96006	no
TRINITY_DN113267_c0_g1	Control_10h	Heat_10h	OK	3.44392	1.96455	-0.809852	-0.5468	0.4709	0.778713	no
TRINITY_DN113269_c0_g1	Control_10h	Heat_10h	OK	3.58642	0.980413	-1.87108	-1.85417	0.3198	0.687684	no
TRINITY_DN113279_c0_g1	Control_10h	Heat_10h	NOTEST	1.4903	0.825859	-0.851636	0	1	1	no
TRINITY_DN11328_c0_g1	Control_10h	Heat_10h	NOTEST	0	0	0	0	1	1	no
TRINITY_DN113291_c0_g1	Control_10h	Heat_10h	OK	7.33946	0.784021	-3.22671	-2.54436	0.13765	0.569646	no
TRINITY_DN1132_c0_g1	Control_10h	Heat_10h	OK	1.71364	2.3572	0.460008	0.359177	0.52535	0.809024	no
TRINITY_DN11330_c0_g1	Control_10h	Heat_10h	NOTEST	0.58753	0	#NAME?	0	1	1	no
TRINITY_DN113319_c0_g1	Control_10h	Heat_10h	NOTEST	0	0	0	0	1	1	no
TRINITY_DN113341_c0_g1	Control_10h	Heat_10h	NOTEST	0.665985	0.890714	0.419472	0	1	1	no
TRINITY_DN113342_c0_g1	Control_10h	Heat_10h	NOTEST	0	0	0	0	1	1	no
TRINITY_DN113348_c0_g1	Control_10h	Heat_10h	OK	3.76768	2.57068	-0.551525	-0.416282	0.6316	0.858678	no
TRINITY_DN113356_c0_g1	Control_10h	Heat_10h	NOTEST	0.892195	0.333842	-1.4182	0	1	1	no
TRINITY_DN113366_c0_g1	Control_10h	Heat_10h	NOTEST	0	0	0	0	1	1	no
TRINITY_DN113368_c0_g1	Control_10h	Heat_10h	NOTEST	0	0	0	0	1	1	no
TRINITY_DN113381_c0_g1	Control_10h	Heat_10h	NOTEST	0	0	0	0	1	1	no
TRINITY_DN113410_c0_g1	Control_10h	Heat_10h	NOTEST	0	0	0	0	1	1	no
TRINITY_DN113417_c0_g1	Control_10h	Heat_10h	NOTEST	0.314343	0.552315	0.813152	0	1	1	no
TRINITY_DN113421_c0_g1	Control_10h	Heat_10h	OK	3.04988	3.98979	0.387563	0.238192	0.68645	0.882293	no
TRINITY_DN113428_c0_g1	Control_10h	Heat_10h	OK	2.79353	0.952014	-1.55303	-1.10486	0.33785	0.69886	no
TRINITY_DN113429_c0_g1	Control_10h	Heat_10h	OK	2.5747	0	#NAME?	#NAME?	0.0012	0.0409404	yes
TRINITY_DN113434_c0_g1	Control_10h	Heat_10h	OK	3.97245	2.59039	-0.616863	-0.403418	0.4922	0.79091	no
TRINITY_DN113435_c0_g1	Control_10h	Heat_10h	OK	4.36665	1.52203	-1.52053	-2.1256	0.4427	0.762419	no
TRINITY_DN11343_c0_g1	Control_10h	Heat_10h	OK	2.57992	3.09308	0.261719	0.17186	0.8126	0.935863	no
TRINITY_DN113442_c0_g1	Control_10h	Heat_10h	OK	0.400823	6.49697	4.01873	2.32703	0.20745	0.61737	no
TRINITY_DN11345_c0_g1	Control_10h	Heat_10h	OK	1.25484	1.18003	-0.0886869	-0.0583875	0.9223	0.971378	no
TRINITY_DN113465_c0_g1	Control_10h	Heat_10h	OK	1.44085	0.648797	-1.15109	-0.65029	0.3804	0.726052	no
TRINITY_DN113469_c0_g1	Control_10h	Heat_10h	OK	8.30849	6.86241	-0.275871	-0.322003	0.83725	0.944966	no
TRINITY_DN113473_c0_g1	Control_10h	Heat_10h	OK	2.84571	0	#NAME?	#NAME?	0.0018	0.0537891	no
TRINITY_DN113481_c0_g1	Control_10h	Heat_10h	NOTEST	0.640349	0.636344	-0.00905091	0	1	1	no
TRINITY_DN113483_c0_g1	Control_10h	Heat_10h	NOTEST	0	0.96895	inf	0	1	1	no
TRINITY_DN113499_c0_g1	Control_10h	Heat_10h	OK	6.56119	9.2934	0.502249	0.384454	0.6269	0.856483	no
TRINITY_DN11349_c0_g1	Control_10h	Heat_10h	OK	8.1318	14.5485	0.839227	0.538368	0.3612	0.714052	no
TRINITY_DN113500_c0_g1	Control_10h	Heat_10h	NOTEST	0	0	0	0	1	1	no
TRINITY_DN113503_c0_g1	Control_10h	Heat_10h	OK	4.08971	1.80169	-1.18265	-0.936829	0.4569	0.770928	no
TRINITY_DN113510_c0_g1	Control_10h	Heat_10h	OK	1.07396	3.84434	1.8398	1.07298	0.30535	0.677879	no
TRINITY_DN113516_c0_g1	Control_10h	Heat_10h	NOTEST	0	0	0	0	1	1	no
TRINITY_DN113522_c0_g1	Control_10h	Heat_10h	OK	4.34657	4.02237	-0.111834	-0.065508	0.919	0.970706	no
TRINITY_DN113533_c0_g1	Control_10h	Heat_10h	NOTEST	0.390022	0.853173	1.12928	0	1	1	no
TRINITY_DN113556_c0_g1	Control_10h	Heat_10h	NOTEST	0.934502	0	#NAME?	0	1	1	no
TRINITY_DN113582_c0_g1	Control_10h	Heat_10h	NOTEST	0	0	0	0	1	1	no
TRINITY_DN113583_c0_g1	Control_10h	Heat_10h	NOTEST	0	1.10593	inf	0	1	1	no
TRINITY_DN113586_c0_g1	Control_10h	Heat_10h	OK	3.06333	0	#NAME?	#NAME?	0.03875	0.343858	no
TRINITY_DN113608_c0_g1	Control_10h	Heat_10h	NOTEST	0	0	0	0	1	1	no
TRINITY_DN113610_c0_g1	Control_10h	Heat_10h	OK	1.3495	6.57625	2.28484	1.67147	0.07685	0.472353	no
TRINITY_DN113638_c0_g1	Control_10h	Heat_10h	NOTEST	0	0.574341	inf	0	1	1	no
TRINITY_DN113639_c0_g1	Control_10h	Heat_10h	NOTEST	0.283956	0	#NAME?	0	1	1	no
TRINITY_DN113641_c0_g1	Control_10h	Heat_10h	NOTEST	0	0	0	0	1	1	no
TRINITY_DN113651_c0_g1	Control_10h	Heat_10h	OK	0.274972	3.53846	3.68576	1.39129	0.12185	0.555147	no
TRINITY_DN113677_c0_g1	Control_10h	Heat_10h	OK	1.73915	0	#NAME?	#NAME?	0.0064	0.121861	no
TRINITY_DN113710_c0_g1	Control_10h	Heat_10h	NOTEST	0	0	0	0	1	1	no
TRINITY_DN113723_c0_g1	Control_10h	Heat_10h	NOTEST	0.351123	0.843418	1.26427	0	1	1	no
TRINITY_DN113737_c0_g1	Control_10h	Heat_10h	OK	2.88273	7.30546	1.34154	0.80983	0.1984	0.612455	no
TRINITY_DN11374_c0_g1	Control_10h	Heat_10h	OK	7.35707	0.0736694	-6.64192	-1.73976	0.1342	0.565979	no
TRINITY_DN113750_c0_g1	Control_10h	Heat_10h	NOTEST	0	0	0	0	1	1	no
TRINITY_DN113754_c0_g1	Control_10h	Heat_10h	OK	14.1411	0	#NAME?	#NAME?	5e-05	0.0038346	yes
TRINITY_DN113755_c0_g1	Control_10h	Heat_10h	NOTEST	0	0	0	0	1	1	no
TRINITY_DN113759_c0_g1	Control_10h	Heat_10h	NOTEST	0	0	0	0	1	1	no
TRINITY_DN113762_c0_g1	Control_10h	Heat_10h	NOTEST	0.185072	0.97564	2.39826	0	1	1	no
TRINITY_DN113776_c0_g1	Control_10h	Heat_10h	OK	9.01164	5.32072	-0.760167	-1.12773	0.5472	0.820027	no
TRINITY_DN113784_c0_g1	Control_10h	Heat_10h	NOTEST	0	0	0	0	1	1	no
TRINITY_DN113789_c0_g1	Control_10h	Heat_10h	NOTEST	0	0	0	0	1	1	no
TRINITY_DN113817_c0_g1	Control_10h	Heat_10h	OK	5.10856	2.06151	-1.30922	-0.96809	0.2288	0.630388	no
TRINITY_DN11383_c0_g1	Control_10h	Heat_10h	OK	2.22512	0.0850624	-4.70922	-1.18145	0.1234	0.556847	no
TRINITY_DN113843_c0_g1	Control_10h	Heat_10h	NOTEST	0	0	0	0	1	1	no
TRINITY_DN113855_c0_g1	Control_10h	Heat_10h	NOTEST	0	0	0	0	1	1	no
TRINITY_DN113886_c0_g1	Control_10h	Heat_10h	NOTEST	3.67762	0.770766	-2.25441	0	1	1	no
TRINITY_DN113887_c0_g1	Control_10h	Heat_10h	NOTEST	0	0	0	0	1	1	no
TRINITY_DN113892_c0_g1	Control_10h	Heat_10h	NOTEST	1.82343	1.4657	-0.31506	0	1	1	no
TRINITY_DN113909_c0_g1	Control_10h	Heat_10h	NOTEST	0	0	0	0	1	1	no
TRINITY_DN11390_c0_g1	Control_10h	Heat_10h	OK	2.86261	3.9288	0.456758	0.340984	0.719	0.896915	no
TRINITY_DN113911_c0_g1	Control_10h	Heat_10h	NOTEST	0.466316	1.21092	1.37672	0	1	1	no
TRINITY_DN113925_c0_g1	Control_10h	Heat_10h	NOTEST	0	0.426157	inf	0	1	1	no
TRINITY_DN113934_c0_g1	Control_10h	Heat_10h	NOTEST	0	0	0	0	1	1	no
TRINITY_DN113955_c0_g1	Control_10h	Heat_10h	NOTEST	0	0.93358	inf	0	1	1	no
TRINITY_DN113963_c0_g1	Control_10h	Heat_10h	NOTEST	0.226465	1.22887	2.43997	0	1	1	no
TRINITY_DN113969_c0_g1	Control_10h	Heat_10h	OK	4.82343	7.58678	0.653428	0.485596	0.50125	0.796088	no
TRINITY_DN11397_c0_g1	Control_10h	Heat_10h	NOTEST	0.563863	0.292229	-0.948245	0	1	1	no
TRINITY_DN113981_c0_g1	Control_10h	Heat_10h	OK	5.36978	7.09919	0.402791	0.291147	0.73935	0.905822	no
TRINITY_DN113983_c0_g1	Control_10h	Heat_10h	OK	0	20.5449	inf	#NAME?	5e-05	0.0038346	yes
TRINITY_DN113989_c0_g1	Control_10h	Heat_10h	NOTEST	0.975865	0	#NAME?	0	1	1	no
TRINITY_DN113997_c0_g1	Control_10h	Heat_10h	NOTEST	0	0	0	0	1	1	no
TRINITY_DN114002_c0_g1	Control_10h	Heat_10h	OK	1.68252	1.98019	0.235016	0.140621	0.85785	0.951971	no
TRINITY_DN11401_c0_g1	Control_10h	Heat_10h	OK	3.90287	2.56415	-0.606058	-0.537445	0.33195	0.695069	no
TRINITY_DN114022_c0_g1	Control_10h	Heat_10h	OK	0	12.1792	inf	#NAME?	5e-05	0.0038346	yes
TRINITY_DN114032_c0_g1	Control_10h	Heat_10h	NOTEST	0	0	0	0	1	1	no
TRINITY_DN114047_c0_g1	Control_10h	Heat_10h	OK	3.86816	2.01711	-0.939356	-0.707854	0.43215	0.756602	no
TRINITY_DN114062_c0_g1	Control_10h	Heat_10h	OK	3.30751	4.61142	0.479467	0.735764	0.73875	0.905497	no
TRINITY_DN114082_c0_g1	Control_10h	Heat_10h	OK	6.51575	6.60687	0.0200356	0.0313645	0.9559	0.979411	no
TRINITY_DN114087_c0_g1	Control_10h	Heat_10h	NOTEST	0	0	0	0	1	1	no
TRINITY_DN114127_c0_g1	Control_10h	Heat_10h	NOTEST	0	0	0	0	1	1	no
TRINITY_DN114128_c0_g1	Control_10h	Heat_10h	OK	4.42577	4.55369	0.0411049	0.0271824	0.96065	0.980782	no
TRINITY_DN11413_c0_g1	Control_10h	Heat_10h	NOTEST	0	0	0	0	1	1	no
TRINITY_DN114142_c0_g1	Control_10h	Heat_10h	NOTEST	0	0	0	0	1	1	no
TRINITY_DN11414_c0_g1	Control_10h	Heat_10h	OK	1.54809	0.370296	-2.06374	-1.15298	0.1437	0.573375	no
TRINITY_DN114150_c0_g1	Control_10h	Heat_10h	NOTEST	0	0	0	0	1	1	no
TRINITY_DN114151_c0_g1	Control_10h	Heat_10h	NOTEST	0	0	0	0	1	1	no
TRINITY_DN114178_c0_g1	Control_10h	Heat_10h	NOTEST	0	0	0	0	1	1	no
TRINITY_DN114189_c0_g1	Control_10h	Heat_10h	NOTEST	0.461296	0	#NAME?	0	1	1	no
TRINITY_DN114200_c0_g1	Control_10h	Heat_10h	NOTEST	0	0	0	0	1	1	no
TRINITY_DN114205_c0_g1	Control_10h	Heat_10h	NOTEST	0.730437	0	#NAME?	0	1	1	no
TRINITY_DN114206_c0_g1	Control_10h	Heat_10h	NOTEST	0	0	0	0	1	1	no
TRINITY_DN114212_c0_g1	Control_10h	Heat_10h	OK	2.71682	2.09098	-0.377736	-0.197682	0.73355	0.903345	no
TRINITY_DN114228_c0_g1	Control_10h	Heat_10h	OK	0.30809	5.19789	4.0765	2.39894	0.2073	0.617345	no
TRINITY_DN114230_c0_g1	Control_10h	Heat_10h	NOTEST	0.648212	1.70858	1.39826	0	1	1	no
TRINITY_DN114233_c0_g1	Control_10h	Heat_10h	NOTEST	0	0	0	0	1	1	no
TRINITY_DN114239_c0_g1	Control_10h	Heat_10h	NOTEST	0	0	0	0	1	1	no
TRINITY_DN114242_c0_g1	Control_10h	Heat_10h	NOTEST	0.823884	0	#NAME?	0	1	1	no
TRINITY_DN114243_c0_g1	Control_10h	Heat_10h	OK	0	4.6962	inf	#NAME?	0.0072	0.130949	no
TRINITY_DN114267_c0_g1	Control_10h	Heat_10h	OK	4.91051	7.33177	0.578289	0.390531	0.539	0.816474	no
TRINITY_DN114276_c0_g1	Control_10h	Heat_10h	NOTEST	0.227855	0.315177	0.468049	0	1	1	no
TRINITY_DN114299_c0_g1	Control_10h	Heat_10h	OK	3.18266	4.56516	0.520432	0.259457	0.6735	0.876558	no
TRINITY_DN1142_c0_g1	Control_10h	Heat_10h	NOTEST	1.23652	0.292919	-2.07771	0	1	1	no
TRINITY_DN114301_c0_g1	Control_10h	Heat_10h	NOTEST	0	0	0	0	1	1	no
TRINITY_DN114305_c0_g1	Control_10h	Heat_10h	NOTEST	0	0	0	0	1	1	no
TRINITY_DN114312_c0_g1	Control_10h	Heat_10h	OK	1.88991	26.7838	3.82498	4.80121	0.12915	0.561906	no
TRINITY_DN114319_c0_g1	Control_10h	Heat_10h	NOTEST	0	0	0	0	1	1	no
TRINITY_DN114328_c0_g1	Control_10h	Heat_10h	OK	2.8559	0.85963	-1.73216	-0.908463	0.23635	0.634674	no
TRINITY_DN11433_c0_g1	Control_10h	Heat_10h	NOTEST	1.92155	2.67909	0.479467	0	1	1	no
TRINITY_DN114341_c0_g1	Control_10h	Heat_10h	NOTEST	0	0	0	0	1	1	no
TRINITY_DN11439_c0_g1	Control_10h	Heat_10h	NOTEST	1.06033	0.621649	-0.770344	0	1	1	no
TRINITY_DN114402_c0_g1	Control_10h	Heat_10h	NOTEST	0	0	0	0	1	1	no
TRINITY_DN114414_c0_g1	Control_10h	Heat_10h	NOTEST	1.29033	1.55694	0.270965	0	1	1	no
[truncated: 250,169+ more rows]
