# Supplementary material for: RNA-Seq Reveals Extensive Transcriptional Response to Heat Stress in the Stony Coral Galaxea fascicularis
Source: Front Genet. 2018 Feb 13;9:37. doi: 10.3389/fgene.2018.00037 (PMC5816741; doi:10.3389/fgene.2018.00037)
Supplement: Supplementary Table 3 — The annotated GO terms of all genes in coral G. fascicularis during heat stress treatment. [file Table3.XLSX]

## Sheet: Gf_GO_anno_final
Gene_id	GO_desc
TRINITY_DN100013_c0_g1	4252
TRINITY_DN100013_c0_g1	5576
TRINITY_DN100013_c0_g1	6508
TRINITY_DN100013_c0_g1	16020
TRINITY_DN100056_c0_g1	3964
TRINITY_DN100056_c0_g1	46872
TRINITY_DN100065_c0_g1	4382
TRINITY_DN100065_c0_g1	12505
TRINITY_DN100065_c0_g1	16021
TRINITY_DN100065_c0_g1	30659
TRINITY_DN100065_c0_g1	45134
TRINITY_DN100065_c0_g1	46048
TRINITY_DN100065_c0_g1	46710
TRINITY_DN100065_c0_g1	46872
TRINITY_DN100081_c0_g1	4623
TRINITY_DN100081_c0_g1	5509
TRINITY_DN100081_c0_g1	5576
TRINITY_DN100081_c0_g1	6644
TRINITY_DN100081_c0_g1	16042
TRINITY_DN100081_c0_g1	34374
TRINITY_DN100081_c0_g1	50482
TRINITY_DN100081_c0_g1	102567
TRINITY_DN100081_c0_g1	102568
TRINITY_DN100105_c0_g1	16567
TRINITY_DN100106_c0_g1	2102
TRINITY_DN100106_c0_g1	8289
TRINITY_DN100106_c0_g1	16191
TRINITY_DN100106_c0_g1	30054
TRINITY_DN100106_c0_g1	31901
TRINITY_DN100106_c0_g1	42802
TRINITY_DN100106_c0_g1	42995
TRINITY_DN100106_c0_g1	45202
TRINITY_DN100106_c0_g1	45296
TRINITY_DN100111_c0_g1	4843
TRINITY_DN100111_c0_g1	5737
TRINITY_DN100111_c0_g1	6511
TRINITY_DN100111_c0_g1	6897
TRINITY_DN100111_c0_g1	7349
TRINITY_DN100111_c0_g1	7601
TRINITY_DN100111_c0_g1	8354
TRINITY_DN100111_c0_g1	8583
TRINITY_DN100111_c0_g1	9950
TRINITY_DN100111_c0_g1	16579
TRINITY_DN100111_c0_g1	35192
TRINITY_DN100111_c0_g1	45824
TRINITY_DN100111_c0_g1	45861
TRINITY_DN100111_c0_g1	48477
TRINITY_DN100111_c0_g1	50829
TRINITY_DN100122_c0_g1	5515
TRINITY_DN100147_c0_g1	4721
TRINITY_DN100147_c0_g1	5737
TRINITY_DN100147_c0_g1	46872
TRINITY_DN100149_c0_g1	1671
TRINITY_DN100149_c0_g1	5634
TRINITY_DN100149_c0_g1	5737
TRINITY_DN100149_c0_g1	5789
TRINITY_DN100149_c0_g1	5829
TRINITY_DN100149_c0_g1	6986
TRINITY_DN100149_c0_g1	8285
TRINITY_DN100149_c0_g1	16234
TRINITY_DN100149_c0_g1	30308
TRINITY_DN100149_c0_g1	30433
TRINITY_DN100149_c0_g1	30544
TRINITY_DN100149_c0_g1	31227
TRINITY_DN100149_c0_g1	31396
TRINITY_DN100149_c0_g1	31398
TRINITY_DN100149_c0_g1	31593
TRINITY_DN100149_c0_g1	31625
TRINITY_DN100149_c0_g1	32091
TRINITY_DN100149_c0_g1	32436
TRINITY_DN100149_c0_g1	32781
TRINITY_DN100149_c0_g1	32880
TRINITY_DN100149_c0_g1	42026
TRINITY_DN100149_c0_g1	43161
TRINITY_DN100149_c0_g1	51082
TRINITY_DN100149_c0_g1	51087
TRINITY_DN100149_c0_g1	61077
TRINITY_DN100149_c0_g1	70628
TRINITY_DN100149_c0_g1	90084
TRINITY_DN100149_c0_g1	90086
TRINITY_DN100149_c0_g1	1903644
TRINITY_DN100164_c0_g1	4735
TRINITY_DN100164_c0_g1	5829
TRINITY_DN100164_c0_g1	55129
TRINITY_DN10016_c0_g1	45
TRINITY_DN10016_c0_g1	139
TRINITY_DN10016_c0_g1	226
TRINITY_DN10016_c0_g1	421
TRINITY_DN10016_c0_g1	422
TRINITY_DN10016_c0_g1	5737
TRINITY_DN10016_c0_g1	5764
TRINITY_DN10016_c0_g1	5776
TRINITY_DN10016_c0_g1	5790
TRINITY_DN10016_c0_g1	5829
TRINITY_DN10016_c0_g1	5874
TRINITY_DN10016_c0_g1	5875
TRINITY_DN10016_c0_g1	5886
TRINITY_DN10016_c0_g1	5930
TRINITY_DN10016_c0_g1	6995
TRINITY_DN10016_c0_g1	8017
TRINITY_DN10016_c0_g1	8625
TRINITY_DN10016_c0_g1	15031
TRINITY_DN10016_c0_g1	15629
TRINITY_DN10016_c0_g1	31410
TRINITY_DN10016_c0_g1	31625
TRINITY_DN10016_c0_g1	44297
TRINITY_DN10016_c0_g1	48471
TRINITY_DN10016_c0_g1	48487
TRINITY_DN10016_c0_g1	50811
TRINITY_DN10016_c0_g1	97225
TRINITY_DN100186_c0_g1	42981
TRINITY_DN100186_c0_g1	50727
TRINITY_DN100186_c0_g1	72557
TRINITY_DN100186_c0_g1	72558
TRINITY_DN100186_c0_g1	72559
TRINITY_DN100186_c0_g1	97153
TRINITY_DN100186_c0_g1	97169
TRINITY_DN100195_c0_g1	4930
TRINITY_DN100195_c0_g1	4989
TRINITY_DN100195_c0_g1	5622
TRINITY_DN100195_c0_g1	5886
TRINITY_DN100195_c0_g1	7186
TRINITY_DN100195_c0_g1	8226
TRINITY_DN100195_c0_g1	8528
TRINITY_DN100195_c0_g1	10579
TRINITY_DN100195_c0_g1	16021
TRINITY_DN100195_c0_g1	71418
TRINITY_DN100195_c0_g1	71927
TRINITY_DN100195_c0_g1	71928
TRINITY_DN100197_c0_g1	3677
TRINITY_DN100197_c0_g1	5634
TRINITY_DN100199_c0_g1	5509
TRINITY_DN100199_c0_g1	5576
TRINITY_DN100199_c0_g1	5604
TRINITY_DN100199_c0_g1	5938
TRINITY_DN100199_c0_g1	7049
TRINITY_DN100199_c0_g1	30054
TRINITY_DN100199_c0_g1	32154
TRINITY_DN100199_c0_g1	51301
TRINITY_DN100199_c0_g1	70062
TRINITY_DN100204_c0_g1	4565
TRINITY_DN100204_c0_g1	5773
TRINITY_DN100204_c0_g1	5975
TRINITY_DN100212_c0_g1	5952
TRINITY_DN100212_c0_g1	8603
TRINITY_DN100212_c0_g1	30552
TRINITY_DN100219_c0_g1	4558
TRINITY_DN100219_c0_g1	4573
TRINITY_DN100219_c0_g1	5783
TRINITY_DN100219_c0_g1	5789
TRINITY_DN100219_c0_g1	9311
TRINITY_DN100219_c0_g1	9913
TRINITY_DN100219_c0_g1	10053
TRINITY_DN100219_c0_g1	16021
TRINITY_DN100223_c0_g1	5509
TRINITY_DN100223_c0_g1	5576
TRINITY_DN100223_c0_g1	5604
TRINITY_DN100223_c0_g1	5938
TRINITY_DN100223_c0_g1	7049
TRINITY_DN100223_c0_g1	30054
TRINITY_DN100223_c0_g1	32154
TRINITY_DN100223_c0_g1	51301
TRINITY_DN100223_c0_g1	70062
TRINITY_DN100231_c0_g1	5509
TRINITY_DN100231_c0_g1	5615
TRINITY_DN100231_c0_g1	5783
TRINITY_DN100231_c0_g1	5788
TRINITY_DN100231_c0_g1	6457
TRINITY_DN100231_c0_g1	7417
TRINITY_DN100231_c0_g1	7422
TRINITY_DN100231_c0_g1	12505
TRINITY_DN100231_c0_g1	30246
TRINITY_DN100231_c0_g1	30431
TRINITY_DN100231_c0_g1	42048
TRINITY_DN100231_c0_g1	45169
TRINITY_DN100231_c0_g1	51082
TRINITY_DN100236_c0_g1	281
TRINITY_DN100236_c0_g1	331
TRINITY_DN100236_c0_g1	4672
TRINITY_DN100236_c0_g1	4674
TRINITY_DN100236_c0_g1	5516
TRINITY_DN100236_c0_g1	5524
TRINITY_DN100236_c0_g1	5737
TRINITY_DN100236_c0_g1	5829
TRINITY_DN100236_c0_g1	6468
TRINITY_DN100236_c0_g1	6971
TRINITY_DN100236_c0_g1	18107
TRINITY_DN100236_c0_g1	18209
TRINITY_DN100236_c0_g1	31038
TRINITY_DN100236_c0_g1	31156
TRINITY_DN100236_c0_g1	31164
TRINITY_DN100236_c0_g1	31288
TRINITY_DN100236_c0_g1	33298
TRINITY_DN100236_c0_g1	48471
TRINITY_DN100236_c0_g1	70177
TRINITY_DN100242_c0_g1	281
TRINITY_DN100242_c0_g1	915
TRINITY_DN100242_c0_g1	3383
TRINITY_DN100242_c0_g1	3779
TRINITY_DN100242_c0_g1	5546
TRINITY_DN100242_c0_g1	5737
TRINITY_DN100242_c0_g1	5856
TRINITY_DN100242_c0_g1	5912
TRINITY_DN100242_c0_g1	5938
TRINITY_DN100242_c0_g1	7015
TRINITY_DN100242_c0_g1	7110
TRINITY_DN100242_c0_g1	7111
TRINITY_DN100242_c0_g1	7279
TRINITY_DN100242_c0_g1	7283
TRINITY_DN100242_c0_g1	7349
TRINITY_DN100242_c0_g1	7424
TRINITY_DN100242_c0_g1	7435
TRINITY_DN100242_c0_g1	7605
TRINITY_DN100242_c0_g1	8104
TRINITY_DN100242_c0_g1	9306
TRINITY_DN100242_c0_g1	12506
TRINITY_DN100242_c0_g1	16476
TRINITY_DN100242_c0_g1	17048
TRINITY_DN100242_c0_g1	30589
TRINITY_DN100242_c0_g1	30838
TRINITY_DN100242_c0_g1	31532
TRINITY_DN100242_c0_g1	32154
TRINITY_DN100242_c0_g1	32507
TRINITY_DN100242_c0_g1	35011
TRINITY_DN100242_c0_g1	43234
TRINITY_DN100242_c0_g1	45010
TRINITY_DN100242_c0_g1	45177
TRINITY_DN100242_c0_g1	45448
TRINITY_DN100242_c0_g1	51225
TRINITY_DN100242_c0_g1	51489
TRINITY_DN100242_c0_g1	90303
TRINITY_DN100242_c0_g1	97320
TRINITY_DN100250_c0_g1	2020
TRINITY_DN100250_c0_g1	4872
TRINITY_DN100250_c0_g1	5769
TRINITY_DN100250_c0_g1	5770
TRINITY_DN100250_c0_g1	5783
TRINITY_DN100250_c0_g1	5789
TRINITY_DN100250_c0_g1	6457
TRINITY_DN100250_c0_g1	6986
TRINITY_DN100250_c0_g1	16020
TRINITY_DN100250_c0_g1	16021
TRINITY_DN100250_c0_g1	16032
TRINITY_DN100250_c0_g1	16567
TRINITY_DN100250_c0_g1	30176
TRINITY_DN100250_c0_g1	30433
TRINITY_DN100250_c0_g1	30968
TRINITY_DN100250_c0_g1	30970
TRINITY_DN100250_c0_g1	31398
TRINITY_DN100250_c0_g1	31625
TRINITY_DN100250_c0_g1	31648
TRINITY_DN100250_c0_g1	32092
TRINITY_DN100250_c0_g1	36502
TRINITY_DN100250_c0_g1	36503
TRINITY_DN100250_c0_g1	36513
TRINITY_DN100250_c0_g1	42288
TRINITY_DN100250_c0_g1	45184
TRINITY_DN100250_c0_g1	51117
TRINITY_DN100250_c0_g1	51260
TRINITY_DN100250_c0_g1	55085
TRINITY_DN100250_c0_g1	71712
TRINITY_DN100250_c0_g1	1990381
TRINITY_DN100260_c0_g1	398
TRINITY_DN100260_c0_g1	5681
TRINITY_DN100260_c0_g1	5737
TRINITY_DN100260_c0_g1	6662
TRINITY_DN100260_c0_g1	15035
TRINITY_DN100260_c0_g1	45454
TRINITY_DN100287_c0_g1	5515
TRINITY_DN100307_c0_g1	5524
TRINITY_DN100307_c0_g1	16567
TRINITY_DN100307_c0_g1	16740
TRINITY_DN100318_c0_g1	3677
TRINITY_DN100318_c0_g1	3723
TRINITY_DN100318_c0_g1	3887
TRINITY_DN100318_c0_g1	3964
TRINITY_DN100318_c0_g1	4190
TRINITY_DN100318_c0_g1	4519
TRINITY_DN100318_c0_g1	6310
TRINITY_DN100318_c0_g1	15074
TRINITY_DN100318_c0_g1	46872
TRINITY_DN100333_c0_g1	4871
TRINITY_DN100333_c0_g1	16021
TRINITY_DN100333_c0_g1	39532
TRINITY_DN100333_c0_g1	43123
TRINITY_DN100333_c0_g1	70062
TRINITY_DN100333_c0_g1	1901223
TRINITY_DN100341_c0_g1	1507
TRINITY_DN100341_c0_g1	3990
TRINITY_DN100341_c0_g1	4104
TRINITY_DN100341_c0_g1	5737
TRINITY_DN100341_c0_g1	5886
TRINITY_DN100341_c0_g1	6581
TRINITY_DN100341_c0_g1	7268
TRINITY_DN100341_c0_g1	30054
TRINITY_DN100341_c0_g1	31225
TRINITY_DN100341_c0_g1	42331
TRINITY_DN100341_c0_g1	42426
TRINITY_DN100341_c0_g1	42803
TRINITY_DN100341_c0_g1	43083
TRINITY_DN100341_c0_g1	43199
TRINITY_DN100347_c0_g1	3994
TRINITY_DN100347_c0_g1	5506
TRINITY_DN100347_c0_g1	5739
TRINITY_DN100347_c0_g1	6099
TRINITY_DN100347_c0_g1	6101
TRINITY_DN100347_c0_g1	8152
TRINITY_DN100347_c0_g1	8198
TRINITY_DN100347_c0_g1	43209
TRINITY_DN100347_c0_g1	51538
TRINITY_DN100347_c0_g1	51539
TRINITY_DN10035_c0_g1	6021
TRINITY_DN10035_c0_g1	8934
TRINITY_DN10035_c0_g1	16021
TRINITY_DN10035_c0_g1	46854
TRINITY_DN10035_c0_g1	46872
TRINITY_DN10035_c0_g1	52832
TRINITY_DN10035_c0_g1	52833
TRINITY_DN100365_c0_g1	49
TRINITY_DN100365_c0_g1	2161
TRINITY_DN100365_c0_g1	4813
TRINITY_DN100365_c0_g1	5524
TRINITY_DN100365_c0_g1	5737
TRINITY_DN100365_c0_g1	5829
TRINITY_DN100365_c0_g1	6400
TRINITY_DN100365_c0_g1	6418
TRINITY_DN100365_c0_g1	6419
TRINITY_DN100365_c0_g1	8033
TRINITY_DN100365_c0_g1	16020
TRINITY_DN100365_c0_g1	16597
TRINITY_DN100365_c0_g1	21680
TRINITY_DN100365_c0_g1	43524
TRINITY_DN100365_c0_g1	46872
TRINITY_DN100365_c0_g1	50885
TRINITY_DN100365_c0_g1	70062
TRINITY_DN100385_c0_g1	4930
TRINITY_DN100385_c0_g1	7186
TRINITY_DN100385_c0_g1	7601
TRINITY_DN100385_c0_g1	7602
TRINITY_DN100385_c0_g1	9881
TRINITY_DN100385_c0_g1	16021
TRINITY_DN100385_c0_g1	18298
TRINITY_DN100397_c0_g1	4674
TRINITY_DN100397_c0_g1	5524
TRINITY_DN100397_c0_g1	5737
TRINITY_DN100397_c0_g1	5813
TRINITY_DN100397_c0_g1	18105
TRINITY_DN100397_c0_g1	35556
TRINITY_DN100397_c0_g1	60100
TRINITY_DN100397_c0_g1	72686
TRINITY_DN100421_c0_g1	5515
TRINITY_DN100454_c0_g1	176
TRINITY_DN100454_c0_g1	177
TRINITY_DN100454_c0_g1	178
TRINITY_DN100454_c0_g1	467
TRINITY_DN100454_c0_g1	5730
TRINITY_DN100454_c0_g1	17091
TRINITY_DN100454_c0_g1	34427
TRINITY_DN100454_c0_g1	34473
TRINITY_DN100454_c0_g1	34475
TRINITY_DN100454_c0_g1	34476
TRINITY_DN100454_c0_g1	42802
TRINITY_DN100454_c0_g1	43928
TRINITY_DN100454_c0_g1	71028
TRINITY_DN100454_c0_g1	71035
TRINITY_DN100454_c0_g1	71038
TRINITY_DN100454_c0_g1	71042
TRINITY_DN100458_c0_g1	5391
TRINITY_DN100458_c0_g1	5524
TRINITY_DN100458_c0_g1	5886
TRINITY_DN100458_c0_g1	16021
TRINITY_DN100458_c0_g1	46872
TRINITY_DN100464_c0_g1	4930
TRINITY_DN100464_c0_g1	5886
TRINITY_DN100464_c0_g1	7186
TRINITY_DN100464_c0_g1	16021
TRINITY_DN100471_c0_g1	5783
TRINITY_DN100471_c0_g1	5789
TRINITY_DN100471_c0_g1	5793
TRINITY_DN100471_c0_g1	5794
TRINITY_DN100471_c0_g1	6810
TRINITY_DN100471_c0_g1	12507
TRINITY_DN100471_c0_g1	15031
TRINITY_DN100471_c0_g1	16021
TRINITY_DN100471_c0_g1	30663
TRINITY_DN100471_c0_g1	33116
TRINITY_DN100471_c0_g1	70062
TRINITY_DN100497_c0_g1	4497
TRINITY_DN100497_c0_g1	5506
TRINITY_DN100497_c0_g1	6631
TRINITY_DN100497_c0_g1	9611
TRINITY_DN100497_c0_g1	9941
TRINITY_DN100497_c0_g1	16125
TRINITY_DN100497_c0_g1	16705
TRINITY_DN100497_c0_g1	20037
TRINITY_DN100497_c0_g1	55114
TRINITY_DN100499_c0_g1	228
TRINITY_DN100499_c0_g1	724
TRINITY_DN100499_c0_g1	725
TRINITY_DN100499_c0_g1	3676
TRINITY_DN100499_c0_g1	3677
TRINITY_DN100499_c0_g1	5524
TRINITY_DN100499_c0_g1	5730
TRINITY_DN100499_c0_g1	5737
TRINITY_DN100499_c0_g1	6301
TRINITY_DN100499_c0_g1	6974
TRINITY_DN100499_c0_g1	9378
TRINITY_DN100499_c0_g1	31297
TRINITY_DN100499_c0_g1	31422
TRINITY_DN100499_c0_g1	31573
TRINITY_DN100499_c0_g1	32508
TRINITY_DN100499_c0_g1	35861
TRINITY_DN100499_c0_g1	43007
TRINITY_DN100499_c0_g1	43140
TRINITY_DN100499_c0_g1	43596
TRINITY_DN100499_c0_g1	70914
TRINITY_DN100499_c0_g1	71140
TRINITY_DN100499_c0_g1	1903221
TRINITY_DN100499_c0_g1	1990426
TRINITY_DN100535_c0_g1	3676
TRINITY_DN100535_c0_g1	8270
TRINITY_DN100535_c0_g1	15074
TRINITY_DN100536_c0_g1	381
TRINITY_DN100536_c0_g1	398
TRINITY_DN100536_c0_g1	3676
TRINITY_DN100536_c0_g1	7283
TRINITY_DN100536_c0_g1	7548
TRINITY_DN100536_c0_g1	30154
TRINITY_DN100536_c0_g1	30237
TRINITY_DN100536_c0_g1	36002
TRINITY_DN100536_c0_g1	42802
TRINITY_DN100536_c0_g1	71011
TRINITY_DN100547_c0_g1	5747
TRINITY_DN100547_c0_g1	5829
TRINITY_DN100547_c0_g1	6979
TRINITY_DN100547_c0_g1	8137
TRINITY_DN100547_c0_g1	9055
TRINITY_DN100547_c0_g1	16020
TRINITY_DN100547_c0_g1	42775
TRINITY_DN100549_c0_g1	5739
TRINITY_DN100549_c0_g1	5747
TRINITY_DN100549_c0_g1	6120
TRINITY_DN100549_c0_g1	7399
TRINITY_DN100549_c0_g1	8137
TRINITY_DN100549_c0_g1	43209
TRINITY_DN100549_c0_g1	46872
TRINITY_DN100549_c0_g1	48738
TRINITY_DN100549_c0_g1	51537
TRINITY_DN100558_c0_g1	3677
TRINITY_DN100558_c0_g1	5634
TRINITY_DN100558_c0_g1	6355
TRINITY_DN100566_c0_g1	122
TRINITY_DN100566_c0_g1	1525
TRINITY_DN100566_c0_g1	1666
TRINITY_DN100566_c0_g1	3309
TRINITY_DN100566_c0_g1	3310
TRINITY_DN100566_c0_g1	5634
TRINITY_DN100566_c0_g1	5654
TRINITY_DN100566_c0_g1	5667
TRINITY_DN100566_c0_g1	5730
TRINITY_DN100566_c0_g1	5739
TRINITY_DN100566_c0_g1	5829
TRINITY_DN100566_c0_g1	5929
TRINITY_DN100566_c0_g1	6355
TRINITY_DN100566_c0_g1	6582
TRINITY_DN100566_c0_g1	6607
TRINITY_DN100566_c0_g1	8134
TRINITY_DN100566_c0_g1	10498
TRINITY_DN100566_c0_g1	16020
TRINITY_DN100566_c0_g1	16567
TRINITY_DN100566_c0_g1	30182
TRINITY_DN100566_c0_g1	30198
TRINITY_DN100566_c0_g1	30891
TRINITY_DN100566_c0_g1	31462
TRINITY_DN100566_c0_g1	32403
TRINITY_DN100566_c0_g1	42069
TRINITY_DN100566_c0_g1	43534
TRINITY_DN100566_c0_g1	45471
TRINITY_DN100566_c0_g1	45602
TRINITY_DN100566_c0_g1	48069
TRINITY_DN100566_c0_g1	48877
TRINITY_DN100566_c0_g1	50679
TRINITY_DN100566_c0_g1	51291
TRINITY_DN100566_c0_g1	61072
TRINITY_DN100566_c0_g1	61073
TRINITY_DN100566_c0_g1	61630
TRINITY_DN100566_c0_g1	70244
TRINITY_DN100566_c0_g1	1902072
TRINITY_DN100566_c0_g1	1903827
TRINITY_DN100566_c0_g1	2001233
TRINITY_DN100576_c0_g1	4674
TRINITY_DN100576_c0_g1	5524
TRINITY_DN100576_c0_g1	5737
TRINITY_DN100576_c0_g1	16055
TRINITY_DN100580_c0_g1	792
TRINITY_DN100580_c0_g1	3677
TRINITY_DN100580_c0_g1	5634
TRINITY_DN100580_c0_g1	5654
TRINITY_DN100580_c0_g1	7275
TRINITY_DN100580_c0_g1	7283
TRINITY_DN100580_c0_g1	8270
TRINITY_DN100580_c0_g1	31519
TRINITY_DN100580_c0_g1	35102
TRINITY_DN100580_c0_g1	42802
TRINITY_DN100588_c0_g1	4930
TRINITY_DN100588_c0_g1	5886
TRINITY_DN100588_c0_g1	5887
TRINITY_DN100588_c0_g1	7186
TRINITY_DN100588_c0_g1	8188
TRINITY_DN100588_c0_g1	15629
TRINITY_DN100588_c0_g1	16021
TRINITY_DN100588_c0_g1	31628
TRINITY_DN100588_c0_g1	32870
TRINITY_DN100588_c0_g1	42277
TRINITY_DN100588_c0_g1	43408
TRINITY_DN100588_c0_g1	45761
TRINITY_DN100588_c0_g1	1901652
TRINITY_DN100588_c0_g1	2000479
TRINITY_DN100590_c0_g1	8152
TRINITY_DN100590_c0_g1	8168
TRINITY_DN100593_c0_g1	3723
TRINITY_DN100593_c0_g1	5730
TRINITY_DN100593_c0_g1	7275
TRINITY_DN100593_c0_g1	10923
TRINITY_DN100604_c0_g1	3676
TRINITY_DN100604_c0_g1	8270
TRINITY_DN100604_c0_g1	15074
TRINITY_DN100605_c0_g1	3756
TRINITY_DN100605_c0_g1	5789
TRINITY_DN100605_c0_g1	6464
TRINITY_DN100605_c0_g1	10260
TRINITY_DN100605_c0_g1	15035
TRINITY_DN100605_c0_g1	16671
TRINITY_DN100605_c0_g1	19471
TRINITY_DN100605_c0_g1	22417
TRINITY_DN100605_c0_g1	30198
TRINITY_DN100605_c0_g1	30425
TRINITY_DN100605_c0_g1	30968
TRINITY_DN100605_c0_g1	34975
TRINITY_DN100605_c0_g1	34976
TRINITY_DN100605_c0_g1	45454
TRINITY_DN100605_c0_g1	50873
TRINITY_DN100605_c0_g1	51085
TRINITY_DN100605_c0_g1	51209
TRINITY_DN100605_c0_g1	70059
TRINITY_DN100605_c0_g1	71456
TRINITY_DN100608_c0_g1	4930
TRINITY_DN100608_c0_g1	5886
TRINITY_DN100608_c0_g1	7186
TRINITY_DN100608_c0_g1	7268
TRINITY_DN100608_c0_g1	8528
TRINITY_DN100608_c0_g1	16021
TRINITY_DN100608_c0_g1	16497
TRINITY_DN100608_c0_g1	45987
TRINITY_DN100624_c0_g1	3678
TRINITY_DN100624_c0_g1	3682
TRINITY_DN100624_c0_g1	3688
TRINITY_DN100624_c0_g1	5524
TRINITY_DN100624_c0_g1	5634
TRINITY_DN100624_c0_g1	6270
TRINITY_DN100624_c0_g1	7049
TRINITY_DN100624_c0_g1	42555
TRINITY_DN100647_c0_g1	1649
TRINITY_DN100647_c0_g1	3712
TRINITY_DN100647_c0_g1	3723
TRINITY_DN100647_c0_g1	4518
TRINITY_DN100647_c0_g1	5634
TRINITY_DN100647_c0_g1	5737
TRINITY_DN100647_c0_g1	5739
TRINITY_DN100647_c0_g1	5829
TRINITY_DN100647_c0_g1	6351
TRINITY_DN100647_c0_g1	6355
TRINITY_DN100647_c0_g1	6401
TRINITY_DN100647_c0_g1	16020
TRINITY_DN100647_c0_g1	16032
TRINITY_DN100647_c0_g1	16442
TRINITY_DN100647_c0_g1	31047
TRINITY_DN100647_c0_g1	42470
TRINITY_DN100647_c0_g1	45296
TRINITY_DN100647_c0_g1	70062
TRINITY_DN100647_c0_g1	97433
TRINITY_DN100659_c0_g1	5634
TRINITY_DN100659_c0_g1	5737
TRINITY_DN100659_c0_g1	30529
TRINITY_DN100679_c0_g1	5737
TRINITY_DN100679_c0_g1	10975
TRINITY_DN100679_c0_g1	16810
TRINITY_DN100679_c0_g1	30334
TRINITY_DN100679_c0_g1	30426
TRINITY_DN100679_c0_g1	48678
TRINITY_DN100679_c0_g1	48936
TRINITY_DN100679_c0_g1	51017
TRINITY_DN100679_c0_g1	51491
TRINITY_DN100680_c0_g1	5794
TRINITY_DN100680_c0_g1	6890
TRINITY_DN100680_c0_g1	16021
TRINITY_DN100685_c0_g1	932
TRINITY_DN100685_c0_g1	5515
TRINITY_DN100685_c0_g1	5829
TRINITY_DN100685_c0_g1	19005
TRINITY_DN100685_c0_g1	22008
TRINITY_DN100685_c0_g1	30162
TRINITY_DN100685_c0_g1	31625
TRINITY_DN100685_c0_g1	42787
TRINITY_DN100685_c0_g1	43161
TRINITY_DN100691_c0_g1	5737
TRINITY_DN100691_c0_g1	6662
TRINITY_DN100691_c0_g1	15035
TRINITY_DN100691_c0_g1	16209
TRINITY_DN100691_c0_g1	16491
TRINITY_DN100691_c0_g1	45454
TRINITY_DN100691_c0_g1	55114
TRINITY_DN10069_c0_g1	4656
TRINITY_DN10069_c0_g1	5506
TRINITY_DN10069_c0_g1	5739
TRINITY_DN10069_c0_g1	5783
TRINITY_DN10069_c0_g1	5788
TRINITY_DN10069_c0_g1	16020
TRINITY_DN10069_c0_g1	16222
TRINITY_DN10069_c0_g1	16491
TRINITY_DN10069_c0_g1	16702
TRINITY_DN10069_c0_g1	18401
TRINITY_DN10069_c0_g1	30199
TRINITY_DN10069_c0_g1	31418
TRINITY_DN10069_c0_g1	42802
TRINITY_DN10069_c0_g1	43231
TRINITY_DN10069_c0_g1	55114
TRINITY_DN100700_c0_g1	4174
TRINITY_DN100700_c0_g1	6979
TRINITY_DN100700_c0_g1	9055
TRINITY_DN100700_c0_g1	17133
TRINITY_DN100700_c0_g1	22904
TRINITY_DN100700_c0_g1	31305
TRINITY_DN100700_c0_g1	33539
TRINITY_DN100700_c0_g1	43783
TRINITY_DN100700_c0_g1	46872
TRINITY_DN100700_c0_g1	48039
TRINITY_DN100700_c0_g1	51539
TRINITY_DN100711_c0_g1	5887
TRINITY_DN100711_c0_g1	8519
TRINITY_DN100711_c0_g1	15695
TRINITY_DN100711_c0_g1	72488
TRINITY_DN100713_c0_g1	5739
TRINITY_DN100713_c0_g1	15993
TRINITY_DN100713_c0_g1	46872
TRINITY_DN100713_c0_g1	47988
TRINITY_DN100722_c0_g1	281
TRINITY_DN100722_c0_g1	915
TRINITY_DN100722_c0_g1	920
TRINITY_DN100722_c0_g1	1772
TRINITY_DN100722_c0_g1	5515
TRINITY_DN100722_c0_g1	5815
TRINITY_DN100722_c0_g1	5829
TRINITY_DN100722_c0_g1	5923
TRINITY_DN100722_c0_g1	5925
TRINITY_DN100722_c0_g1	6915
TRINITY_DN100722_c0_g1	10824
TRINITY_DN100722_c0_g1	15031
TRINITY_DN100722_c0_g1	16020
TRINITY_DN100722_c0_g1	31871
TRINITY_DN100722_c0_g1	39702
TRINITY_DN100722_c0_g1	42470
TRINITY_DN100722_c0_g1	42641
TRINITY_DN100722_c0_g1	42802
TRINITY_DN100722_c0_g1	42803
TRINITY_DN100722_c0_g1	43209
TRINITY_DN100722_c0_g1	45199
TRINITY_DN100722_c0_g1	46755
TRINITY_DN100722_c0_g1	46983
TRINITY_DN100722_c0_g1	48306
TRINITY_DN100722_c0_g1	51260
TRINITY_DN100722_c0_g1	70062
TRINITY_DN100722_c0_g1	70830
TRINITY_DN100722_c0_g1	70971
TRINITY_DN100722_c0_g1	90543
TRINITY_DN100722_c0_g1	90559
TRINITY_DN100722_c0_g1	90611
TRINITY_DN100722_c0_g1	1903543
TRINITY_DN100722_c0_g1	1903551
TRINITY_DN100722_c0_g1	1903553
TRINITY_DN100722_c0_g1	1903561
TRINITY_DN100725_c0_g1	506
TRINITY_DN100725_c0_g1	3824
TRINITY_DN100725_c0_g1	5789
TRINITY_DN100725_c0_g1	6506
TRINITY_DN100725_c0_g1	16021
TRINITY_DN100725_c0_g1	16254
TRINITY_DN100725_c0_g1	17176
TRINITY_DN100745_c0_g1	5929
TRINITY_DN100745_c0_g1	16021
TRINITY_DN100773_c0_g1	6820
TRINITY_DN100773_c0_g1	6887
TRINITY_DN100773_c0_g1	16021
TRINITY_DN100773_c0_g1	22857
TRINITY_DN100773_c0_g1	55085
TRINITY_DN100773_c0_g1	1903146
TRINITY_DN100773_c0_g1	1903955
TRINITY_DN100788_c0_g1	2376
TRINITY_DN100788_c0_g1	5136
TRINITY_DN100788_c0_g1	5615
TRINITY_DN100788_c0_g1	5634
TRINITY_DN100788_c0_g1	5654
TRINITY_DN100788_c0_g1	5813
TRINITY_DN100788_c0_g1	5815
TRINITY_DN100788_c0_g1	5829
TRINITY_DN100788_c0_g1	7080
TRINITY_DN100788_c0_g1	31393
TRINITY_DN100788_c0_g1	32695
TRINITY_DN100788_c0_g1	32733
TRINITY_DN100788_c0_g1	32815
TRINITY_DN100788_c0_g1	34451
TRINITY_DN100788_c0_g1	42531
TRINITY_DN100788_c0_g1	42532
TRINITY_DN100788_c0_g1	42976
TRINITY_DN100788_c0_g1	71539
TRINITY_DN100788_c0_g1	90307
TRINITY_DN100788_c0_g1	1905515
TRINITY_DN10080_c0_g1	3676
TRINITY_DN10080_c0_g1	3964
TRINITY_DN10080_c0_g1	4190
TRINITY_DN10080_c0_g1	4519
TRINITY_DN10080_c0_g1	15074
TRINITY_DN100815_c0_g1	463
TRINITY_DN100815_c0_g1	3729
TRINITY_DN100815_c0_g1	3735
TRINITY_DN100815_c0_g1	5622
TRINITY_DN100815_c0_g1	5840
TRINITY_DN100815_c0_g1	6412
TRINITY_DN100815_c0_g1	22625
TRINITY_DN100833_c0_g1	5509
TRINITY_DN100833_c0_g1	5604
TRINITY_DN100833_c0_g1	5938
TRINITY_DN100833_c0_g1	7049
TRINITY_DN100833_c0_g1	7601
TRINITY_DN100833_c0_g1	30054
TRINITY_DN100833_c0_g1	32154
TRINITY_DN100833_c0_g1	50896
TRINITY_DN100833_c0_g1	51301
TRINITY_DN100833_c0_g1	70062
TRINITY_DN100836_c0_g1	188
TRINITY_DN100836_c0_g1	2819
TRINITY_DN100836_c0_g1	4725
TRINITY_DN100836_c0_g1	5794
TRINITY_DN100836_c0_g1	5829
TRINITY_DN100836_c0_g1	6470
TRINITY_DN100836_c0_g1	8432
TRINITY_DN100836_c0_g1	10633
TRINITY_DN100836_c0_g1	16607
TRINITY_DN100836_c0_g1	17017
TRINITY_DN100836_c0_g1	32496
TRINITY_DN100836_c0_g1	33549
TRINITY_DN100836_c0_g1	35970
TRINITY_DN100836_c0_g1	43508
TRINITY_DN100836_c0_g1	44387
TRINITY_DN100836_c0_g1	45591
TRINITY_DN100836_c0_g1	48273
TRINITY_DN100836_c0_g1	48709
TRINITY_DN100836_c0_g1	50680
TRINITY_DN100836_c0_g1	60266
TRINITY_DN100836_c0_g1	70373
TRINITY_DN100836_c0_g1	90335
TRINITY_DN100836_c0_g1	1903753
TRINITY_DN100836_c0_g1	1905042
TRINITY_DN100836_c0_g1	1990264
TRINITY_DN100853_c0_g1	5576
TRINITY_DN100853_c0_g1	5581
TRINITY_DN100856_c0_g1	4054
TRINITY_DN100856_c0_g1	5524
TRINITY_DN100865_c0_g1	8270
TRINITY_DN100885_c0_g1	2058
TRINITY_DN100885_c0_g1	2059
TRINITY_DN100885_c0_g1	4157
TRINITY_DN100885_c0_g1	5829
TRINITY_DN100885_c0_g1	6210
TRINITY_DN100885_c0_g1	6212
TRINITY_DN100885_c0_g1	8270
TRINITY_DN100885_c0_g1	16597
TRINITY_DN100885_c0_g1	19482
TRINITY_DN100885_c0_g1	19860
TRINITY_DN100885_c0_g1	51219
TRINITY_DN100885_c0_g1	51260
TRINITY_DN100885_c0_g1	51289
TRINITY_DN100885_c0_g1	70062
TRINITY_DN100888_c0_g1	4252
TRINITY_DN100888_c0_g1	5576
TRINITY_DN100888_c0_g1	6508
TRINITY_DN100888_c0_g1	46872
TRINITY_DN100894_c0_g1	3676
TRINITY_DN100894_c0_g1	3964
TRINITY_DN100894_c0_g1	4190
TRINITY_DN100894_c0_g1	4523
TRINITY_DN100894_c0_g1	8270
TRINITY_DN100894_c0_g1	43657
TRINITY_DN100894_c0_g1	46718
TRINITY_DN100894_c0_g1	46740
TRINITY_DN100894_c0_g1	75732
TRINITY_DN100907_c0_g1	1591
TRINITY_DN100907_c0_g1	5886
TRINITY_DN100907_c0_g1	7195
TRINITY_DN100907_c0_g1	7626
TRINITY_DN100907_c0_g1	16021
TRINITY_DN100907_c0_g1	32094
TRINITY_DN100907_c0_g1	40012
TRINITY_DN100907_c0_g1	45944
TRINITY_DN100907_c0_g1	1990834
TRINITY_DN100909_c0_g1	794
TRINITY_DN100909_c0_g1	1701
TRINITY_DN100909_c0_g1	1756
TRINITY_DN100909_c0_g1	2020
TRINITY_DN100909_c0_g1	3007
TRINITY_DN100909_c0_g1	3300
TRINITY_DN100909_c0_g1	4674
TRINITY_DN100909_c0_g1	4713
TRINITY_DN100909_c0_g1	5200
TRINITY_DN100909_c0_g1	5509
TRINITY_DN100909_c0_g1	5516
TRINITY_DN100909_c0_g1	5524
TRINITY_DN100909_c0_g1	5859
TRINITY_DN100909_c0_g1	5865
TRINITY_DN100909_c0_g1	6936
TRINITY_DN100909_c0_g1	6941
TRINITY_DN100909_c0_g1	7015
TRINITY_DN100909_c0_g1	7507
TRINITY_DN100909_c0_g1	7512
TRINITY_DN100909_c0_g1	8307
TRINITY_DN100909_c0_g1	10628
TRINITY_DN100909_c0_g1	10737
TRINITY_DN100909_c0_g1	19899
TRINITY_DN100909_c0_g1	19901
TRINITY_DN100909_c0_g1	21591
TRINITY_DN100909_c0_g1	30017
TRINITY_DN100909_c0_g1	30018
TRINITY_DN100909_c0_g1	30240
TRINITY_DN100909_c0_g1	30241
TRINITY_DN100909_c0_g1	30506
TRINITY_DN100909_c0_g1	31430
TRINITY_DN100909_c0_g1	31433
TRINITY_DN100909_c0_g1	31672
TRINITY_DN100909_c0_g1	31674
TRINITY_DN100909_c0_g1	35995
TRINITY_DN100909_c0_g1	42802
TRINITY_DN100909_c0_g1	42805
TRINITY_DN100909_c0_g1	43056
TRINITY_DN100909_c0_g1	43621
TRINITY_DN100909_c0_g1	45214
TRINITY_DN100909_c0_g1	45859
TRINITY_DN100909_c0_g1	48739
TRINITY_DN100909_c0_g1	48769
TRINITY_DN100909_c0_g1	50714
TRINITY_DN100909_c0_g1	50790
TRINITY_DN100909_c0_g1	51015
TRINITY_DN100909_c0_g1	51371
TRINITY_DN100909_c0_g1	51592
TRINITY_DN100909_c0_g1	55002
TRINITY_DN100909_c0_g1	55003
TRINITY_DN100909_c0_g1	55008
TRINITY_DN100909_c0_g1	60048
TRINITY_DN100909_c0_g1	60419
TRINITY_DN100909_c0_g1	70062
TRINITY_DN100909_c0_g1	71688
TRINITY_DN100909_c0_g1	97493
TRINITY_DN100909_c0_g1	1901897
TRINITY_DN100915_c0_g1	4970
TRINITY_DN100915_c0_g1	5234
TRINITY_DN100915_c0_g1	16020
TRINITY_DN100915_c0_g1	16021
TRINITY_DN100915_c0_g1	30054
TRINITY_DN100915_c0_g1	45211
TRINITY_DN100918_c0_g1	5201
TRINITY_DN100934_c0_g1	1649
TRINITY_DN100934_c0_g1	4888
TRINITY_DN100934_c0_g1	5518
TRINITY_DN100934_c0_g1	5887
TRINITY_DN100934_c0_g1	5925
TRINITY_DN100934_c0_g1	6897
TRINITY_DN100934_c0_g1	16020
TRINITY_DN100934_c0_g1	30246
TRINITY_DN100934_c0_g1	30574
TRINITY_DN100938_c0_g1	151
TRINITY_DN100938_c0_g1	209
TRINITY_DN100938_c0_g1	3713
TRINITY_DN100938_c0_g1	5634
TRINITY_DN100938_c0_g1	5737
TRINITY_DN100938_c0_g1	5829
TRINITY_DN100938_c0_g1	6351
TRINITY_DN100938_c0_g1	6355
TRINITY_DN100938_c0_g1	6357
TRINITY_DN100938_c0_g1	7165
TRINITY_DN100938_c0_g1	16567
TRINITY_DN100938_c0_g1	19787
TRINITY_DN100938_c0_g1	30521
TRINITY_DN100938_c0_g1	31624
TRINITY_DN100938_c0_g1	32436
TRINITY_DN100938_c0_g1	42787
TRINITY_DN100938_c0_g1	45893
TRINITY_DN100938_c0_g1	46872
TRINITY_DN100938_c0_g1	50681
TRINITY_DN100938_c0_g1	60765
TRINITY_DN100938_c0_g1	61630
TRINITY_DN100947_c0_g1	62
TRINITY_DN100947_c0_g1	8289
TRINITY_DN100957_c0_g1	188
TRINITY_DN100957_c0_g1	5096
TRINITY_DN100957_c0_g1	5654
TRINITY_DN100957_c0_g1	5737
TRINITY_DN100957_c0_g1	5829
TRINITY_DN100957_c0_g1	5886
TRINITY_DN100957_c0_g1	8277
TRINITY_DN100966_c0_g1	16491
TRINITY_DN100966_c0_g1	16746
TRINITY_DN100966_c0_g1	17000
TRINITY_DN100966_c0_g1	31177
TRINITY_DN100969_c0_g1	4842
TRINITY_DN100969_c0_g1	5506
TRINITY_DN100969_c0_g1	5515
TRINITY_DN100969_c0_g1	16567
TRINITY_DN100969_c0_g1	19005
TRINITY_DN100969_c0_g1	31146
TRINITY_DN100969_c0_g1	48471
TRINITY_DN100969_c0_g1	55072
TRINITY_DN100969_c0_g1	1903364
TRINITY_DN100976_c0_g1	32403
TRINITY_DN100976_c0_g1	45296
TRINITY_DN100977_c0_g1	4842
TRINITY_DN100985_c0_g1	4672
TRINITY_DN100985_c0_g1	4683
TRINITY_DN100985_c0_g1	5509
TRINITY_DN100985_c0_g1	5516
TRINITY_DN100985_c0_g1	5524
TRINITY_DN100985_c0_g1	5634
TRINITY_DN100985_c0_g1	5737
TRINITY_DN100985_c0_g1	5886
TRINITY_DN100985_c0_g1	9738
TRINITY_DN100985_c0_g1	9931
TRINITY_DN100985_c0_g1	18105
TRINITY_DN100985_c0_g1	35556
TRINITY_DN100985_c0_g1	46777
TRINITY_DN100997_c0_g1	5576
TRINITY_DN101005_c0_g1	122
TRINITY_DN101005_c0_g1	902
TRINITY_DN101005_c0_g1	977
TRINITY_DN101005_c0_g1	1650
TRINITY_DN101005_c0_g1	2070
TRINITY_DN101005_c0_g1	3700
TRINITY_DN101005_c0_g1	3714
TRINITY_DN101005_c0_g1	5634
TRINITY_DN101005_c0_g1	5739
TRINITY_DN101005_c0_g1	6351
TRINITY_DN101005_c0_g1	6357
TRINITY_DN101005_c0_g1	6694
TRINITY_DN101005_c0_g1	7028
TRINITY_DN101005_c0_g1	7431
TRINITY_DN101005_c0_g1	7565
TRINITY_DN101005_c0_g1	8340
TRINITY_DN101005_c0_g1	16020
TRINITY_DN101005_c0_g1	43565
TRINITY_DN101005_c0_g1	45927
TRINITY_DN101009_c0_g1	3677
TRINITY_DN101009_c0_g1	5694
TRINITY_DN101009_c0_g1	5730
TRINITY_DN101009_c0_g1	6260
TRINITY_DN101009_c0_g1	6281
TRINITY_DN101009_c0_g1	6351
TRINITY_DN101009_c0_g1	6355
TRINITY_DN101017_c0_g1	5524
TRINITY_DN101017_c0_g1	6298
TRINITY_DN101017_c0_g1	30983
TRINITY_DN101021_c0_g1	5509
TRINITY_DN101021_c0_g1	5604
TRINITY_DN101021_c0_g1	5938
TRINITY_DN101021_c0_g1	7049
TRINITY_DN101021_c0_g1	7601
TRINITY_DN101021_c0_g1	30054
TRINITY_DN101021_c0_g1	32154
TRINITY_DN101021_c0_g1	50896
TRINITY_DN101021_c0_g1	51301
TRINITY_DN101021_c0_g1	70062
TRINITY_DN101032_c0_g1	5524
TRINITY_DN101032_c0_g1	5838
TRINITY_DN101032_c0_g1	6974
TRINITY_DN101032_c0_g1	8540
TRINITY_DN101032_c0_g1	16887
TRINITY_DN101032_c0_g1	17025
TRINITY_DN101032_c0_g1	30433
TRINITY_DN101032_c0_g1	31595
TRINITY_DN101032_c0_g1	31597
TRINITY_DN101032_c0_g1	36402
TRINITY_DN101032_c0_g1	43161
TRINITY_DN101032_c0_g1	45899
TRINITY_DN101052_c0_g1	122
TRINITY_DN101052_c0_g1	123
TRINITY_DN101052_c0_g1	1205
TRINITY_DN101052_c0_g1	3682
TRINITY_DN101052_c0_g1	3700
TRINITY_DN101052_c0_g1	3713
TRINITY_DN101052_c0_g1	5634
TRINITY_DN101052_c0_g1	5654
TRINITY_DN101052_c0_g1	5737
TRINITY_DN101052_c0_g1	6355
TRINITY_DN101052_c0_g1	6366
TRINITY_DN101052_c0_g1	7005
TRINITY_DN101052_c0_g1	7049
TRINITY_DN101052_c0_g1	10628
TRINITY_DN101052_c0_g1	16020
TRINITY_DN101052_c0_g1	16579
TRINITY_DN101052_c0_g1	19046
TRINITY_DN101052_c0_g1	30424
TRINITY_DN101052_c0_g1	30425
TRINITY_DN101052_c0_g1	33613
TRINITY_DN101052_c0_g1	42802
TRINITY_DN101052_c0_g1	43025
TRINITY_DN101052_c0_g1	43254
TRINITY_DN101052_c0_g1	43981
TRINITY_DN101052_c0_g1	43982
TRINITY_DN101052_c0_g1	43984
TRINITY_DN101052_c0_g1	45296
TRINITY_DN101052_c0_g1	45787
TRINITY_DN101052_c0_g1	48188
TRINITY_DN101052_c0_g1	50821
TRINITY_DN101052_c0_g1	71339
TRINITY_DN101052_c0_g1	71407
TRINITY_DN101069_c0_g1	3723
TRINITY_DN101069_c0_g1	5634
TRINITY_DN101069_c0_g1	5654
TRINITY_DN101069_c0_g1	5730
TRINITY_DN101069_c0_g1	5737
TRINITY_DN101069_c0_g1	5813
TRINITY_DN101069_c0_g1	6281
TRINITY_DN101069_c0_g1	7098
TRINITY_DN101069_c0_g1	7569
TRINITY_DN101069_c0_g1	8285
TRINITY_DN101069_c0_g1	32071
TRINITY_DN101069_c0_g1	51059
TRINITY_DN101069_c0_g1	51082
TRINITY_DN101069_c0_g1	60699
TRINITY_DN101097_c0_g1	5576
TRINITY_DN101097_c0_g1	30246
TRINITY_DN101097_c0_g1	46872
TRINITY_DN101097_c0_g1	98609
TRINITY_DN101116_c0_g1	922
TRINITY_DN101116_c0_g1	5515
TRINITY_DN101116_c0_g1	5737
TRINITY_DN101116_c0_g1	5813
TRINITY_DN101116_c0_g1	7049
TRINITY_DN101116_c0_g1	7346
TRINITY_DN101116_c0_g1	19900
TRINITY_DN101116_c0_g1	30496
TRINITY_DN101116_c0_g1	51301
TRINITY_DN101122_c0_g1	1967
TRINITY_DN101122_c0_g1	5769
TRINITY_DN101122_c0_g1	5770
TRINITY_DN101122_c0_g1	5785
TRINITY_DN101122_c0_g1	8284
TRINITY_DN101122_c0_g1	30176
TRINITY_DN101122_c0_g1	30307
TRINITY_DN101122_c0_g1	30433
TRINITY_DN101122_c0_g1	30968
TRINITY_DN101122_c0_g1	30970
TRINITY_DN101122_c0_g1	48500
TRINITY_DN101122_c0_g1	1904153
TRINITY_DN101129_c0_g1	5509
TRINITY_DN101129_c0_g1	5737
TRINITY_DN101129_c0_g1	5882
TRINITY_DN101129_c0_g1	5886
TRINITY_DN101129_c0_g1	7155
TRINITY_DN101129_c0_g1	7275
TRINITY_DN101129_c0_g1	16021
TRINITY_DN101129_c0_g1	30056
TRINITY_DN101129_c0_g1	31012
TRINITY_DN101129_c0_g1	98733
TRINITY_DN101132_c0_g1	2121
TRINITY_DN101132_c0_g1	4638
TRINITY_DN101132_c0_g1	4639
TRINITY_DN101132_c0_g1	5524
TRINITY_DN101132_c0_g1	5737
TRINITY_DN101132_c0_g1	5829
TRINITY_DN101132_c0_g1	6189
TRINITY_DN101151_c0_g1	3924
TRINITY_DN101151_c0_g1	5525
TRINITY_DN101151_c0_g1	5886
TRINITY_DN101151_c0_g1	15031
TRINITY_DN101166_c0_g1	4252
TRINITY_DN101166_c0_g1	6508
TRINITY_DN101186_c0_g1	139
TRINITY_DN101186_c0_g1	10634
TRINITY_DN101186_c0_g1	10718
TRINITY_DN101186_c0_g1	42803
TRINITY_DN101186_c0_g1	70062
TRINITY_DN101186_c0_g1	70374
TRINITY_DN101187_c0_g1	4497
TRINITY_DN101187_c0_g1	5506
TRINITY_DN101187_c0_g1	16705
TRINITY_DN101187_c0_g1	20037
TRINITY_DN10118_c0_g1	5634
TRINITY_DN10118_c0_g1	6351
TRINITY_DN10118_c0_g1	6355
TRINITY_DN10118_c0_g1	16569
TRINITY_DN10118_c0_g1	42393
TRINITY_DN10118_c0_g1	46872
TRINITY_DN101190_c0_g1	5515
TRINITY_DN101202_c0_g1	3676
TRINITY_DN101202_c0_g1	3723
TRINITY_DN101202_c0_g1	16607
TRINITY_DN101203_c0_g1	4222
TRINITY_DN101203_c0_g1	5654
TRINITY_DN101203_c0_g1	5739
TRINITY_DN101203_c0_g1	5743
TRINITY_DN101203_c0_g1	5750
TRINITY_DN101203_c0_g1	5751
TRINITY_DN101203_c0_g1	6119
TRINITY_DN101203_c0_g1	6122
TRINITY_DN101203_c0_g1	6627
TRINITY_DN101203_c0_g1	8270
TRINITY_DN101203_c0_g1	9060
TRINITY_DN101203_c0_g1	32403
TRINITY_DN101203_c0_g1	43209
TRINITY_DN101203_c0_g1	70062
TRINITY_DN101211_c0_g1	4563
TRINITY_DN101211_c0_g1	5634
TRINITY_DN101211_c0_g1	5737
TRINITY_DN101211_c0_g1	5975
TRINITY_DN101211_c0_g1	15929
TRINITY_DN101211_c0_g1	102148
TRINITY_DN101215_c0_g1	1736
TRINITY_DN101215_c0_g1	1738
TRINITY_DN101215_c0_g1	4872
TRINITY_DN101215_c0_g1	4888
TRINITY_DN101215_c0_g1	4930
TRINITY_DN101215_c0_g1	5057
TRINITY_DN101215_c0_g1	5509
TRINITY_DN101215_c0_g1	5887
TRINITY_DN101215_c0_g1	5911
TRINITY_DN101215_c0_g1	7156
TRINITY_DN101215_c0_g1	7164
TRINITY_DN101215_c0_g1	7165
TRINITY_DN101215_c0_g1	7367
TRINITY_DN101215_c0_g1	7409
TRINITY_DN101215_c0_g1	7411
TRINITY_DN101215_c0_g1	7464
TRINITY_DN101215_c0_g1	16021
TRINITY_DN101215_c0_g1	16055
TRINITY_DN101215_c0_g1	16318
TRINITY_DN101215_c0_g1	16319
TRINITY_DN101215_c0_g1	16339
TRINITY_DN101215_c0_g1	16358
TRINITY_DN101215_c0_g1	30177
TRINITY_DN101215_c0_g1	30178
TRINITY_DN101215_c0_g1	35159
TRINITY_DN101215_c0_g1	42067
TRINITY_DN101215_c0_g1	45746
TRINITY_DN101215_c0_g1	45773
TRINITY_DN101215_c0_g1	48057
TRINITY_DN101215_c0_g1	48813
TRINITY_DN101215_c0_g1	50770
TRINITY_DN101215_c0_g1	50839
TRINITY_DN101215_c0_g1	51963
TRINITY_DN101215_c0_g1	70593
TRINITY_DN101215_c0_g1	90175
TRINITY_DN101215_c0_g1	1902669
TRINITY_DN101225_c0_g1	86
TRINITY_DN101225_c0_g1	278
TRINITY_DN101225_c0_g1	780
TRINITY_DN101225_c0_g1	4672
TRINITY_DN101225_c0_g1	4674
TRINITY_DN101225_c0_g1	4712
TRINITY_DN101225_c0_g1	5524
TRINITY_DN101225_c0_g1	5634
TRINITY_DN101225_c0_g1	5654
TRINITY_DN101225_c0_g1	5813
TRINITY_DN101225_c0_g1	5814
TRINITY_DN101225_c0_g1	5819
TRINITY_DN101225_c0_g1	5829
TRINITY_DN101225_c0_g1	5874
TRINITY_DN101225_c0_g1	5929
TRINITY_DN101225_c0_g1	6468
TRINITY_DN101225_c0_g1	6977
TRINITY_DN101225_c0_g1	7051
TRINITY_DN101225_c0_g1	7052
TRINITY_DN101225_c0_g1	7057
TRINITY_DN101225_c0_g1	7100
TRINITY_DN101225_c0_g1	9611
TRINITY_DN101225_c0_g1	9948
TRINITY_DN101225_c0_g1	10389
TRINITY_DN101225_c0_g1	10972
TRINITY_DN101225_c0_g1	15630
TRINITY_DN101225_c0_g1	19901
TRINITY_DN101225_c0_g1	30496
TRINITY_DN101225_c0_g1	31145
TRINITY_DN101225_c0_g1	31616
TRINITY_DN101225_c0_g1	31625
TRINITY_DN101225_c0_g1	31647
TRINITY_DN101225_c0_g1	32091
TRINITY_DN101225_c0_g1	32133
TRINITY_DN101225_c0_g1	32436
TRINITY_DN101225_c0_g1	32465
TRINITY_DN101225_c0_g1	35174
TRINITY_DN101225_c0_g1	42585
TRINITY_DN101225_c0_g1	42787
TRINITY_DN101225_c0_g1	43066
TRINITY_DN101225_c0_g1	43203
TRINITY_DN101225_c0_g1	45120
TRINITY_DN101225_c0_g1	45840
TRINITY_DN101225_c0_g1	46605
TRINITY_DN101225_c0_g1	46777
TRINITY_DN101225_c0_g1	46982
TRINITY_DN101225_c0_g1	48471
TRINITY_DN101225_c0_g1	51233
TRINITY_DN101225_c0_g1	51301
TRINITY_DN101225_c0_g1	51642
TRINITY_DN101225_c0_g1	71539
TRINITY_DN101225_c0_g1	72687
TRINITY_DN101225_c0_g1	97421
TRINITY_DN101225_c0_g1	97431
TRINITY_DN101225_c0_g1	1900195
TRINITY_DN101225_c0_g1	1901796
TRINITY_DN101225_c0_g1	1990138
TRINITY_DN101232_c0_g1	4252
TRINITY_DN101232_c0_g1	5615
TRINITY_DN101232_c0_g1	5737
TRINITY_DN101232_c0_g1	5791
TRINITY_DN101235_c0_g1	4558
TRINITY_DN101235_c0_g1	4573
TRINITY_DN101235_c0_g1	5783
TRINITY_DN101235_c0_g1	5789
TRINITY_DN101235_c0_g1	9311
TRINITY_DN101235_c0_g1	9913
TRINITY_DN101235_c0_g1	10053
TRINITY_DN101235_c0_g1	16021
TRINITY_DN101250_c0_g1	2199
TRINITY_DN101250_c0_g1	5524
TRINITY_DN101250_c0_g1	5832
TRINITY_DN101250_c0_g1	5874
TRINITY_DN101250_c0_g1	6458
TRINITY_DN101250_c0_g1	7339
TRINITY_DN101250_c0_g1	31012
TRINITY_DN101250_c0_g1	31625
TRINITY_DN101250_c0_g1	32212
TRINITY_DN101250_c0_g1	43209
TRINITY_DN101250_c0_g1	44183
TRINITY_DN101250_c0_g1	44297
TRINITY_DN101250_c0_g1	50821
TRINITY_DN101250_c0_g1	51082
TRINITY_DN101250_c0_g1	51086
TRINITY_DN101250_c0_g1	51131
TRINITY_DN101250_c0_g1	51973
TRINITY_DN101250_c0_g1	61077
TRINITY_DN101250_c0_g1	70062
TRINITY_DN101250_c0_g1	90666
TRINITY_DN101250_c0_g1	1901998
TRINITY_DN101250_c0_g1	1904851
TRINITY_DN101250_c0_g1	1904871
TRINITY_DN101250_c0_g1	1904874
TRINITY_DN101258_c0_g1	979
TRINITY_DN101258_c0_g1	981
TRINITY_DN101258_c0_g1	987
TRINITY_DN101258_c0_g1	1078
TRINITY_DN101258_c0_g1	1503
TRINITY_DN101258_c0_g1	1779
TRINITY_DN101258_c0_g1	1889
TRINITY_DN101258_c0_g1	3682
TRINITY_DN101258_c0_g1	5634
TRINITY_DN101258_c0_g1	6351
TRINITY_DN101258_c0_g1	6357
TRINITY_DN101258_c0_g1	16605
TRINITY_DN101258_c0_g1	17053
TRINITY_DN101258_c0_g1	30183
TRINITY_DN101258_c0_g1	30217
TRINITY_DN101258_c0_g1	30219
TRINITY_DN101258_c0_g1	30224
TRINITY_DN101258_c0_g1	30324
TRINITY_DN101258_c0_g1	30851
TRINITY_DN101258_c0_g1	43353
TRINITY_DN101258_c0_g1	45944
TRINITY_DN101258_c0_g1	46872
TRINITY_DN101258_c0_g1	48596
TRINITY_DN101258_c0_g1	48706
TRINITY_DN101258_c0_g1	60216
TRINITY_DN101274_c0_g1	5886
TRINITY_DN101274_c0_g1	6629
TRINITY_DN101274_c0_g1	8081
TRINITY_DN101274_c0_g1	46658
TRINITY_DN101309_c0_g1	3729
TRINITY_DN101309_c0_g1	3746
TRINITY_DN101309_c0_g1	3924
TRINITY_DN101309_c0_g1	5525
TRINITY_DN101309_c0_g1	5634
TRINITY_DN101309_c0_g1	5730
TRINITY_DN101309_c0_g1	5737
TRINITY_DN101309_c0_g1	5829
TRINITY_DN101309_c0_g1	5886
TRINITY_DN101309_c0_g1	7568
TRINITY_DN101309_c0_g1	8144
TRINITY_DN101309_c0_g1	10942
TRINITY_DN101309_c0_g1	10976
TRINITY_DN101309_c0_g1	35690
TRINITY_DN101309_c0_g1	43209
TRINITY_DN101309_c0_g1	51260
TRINITY_DN101309_c0_g1	71364
TRINITY_DN101309_c0_g1	1903427
TRINITY_DN101309_c0_g1	1990090
TRINITY_DN101311_c0_g1	398
TRINITY_DN101311_c0_g1	1825
TRINITY_DN101311_c0_g1	3723
TRINITY_DN101311_c0_g1	5634
TRINITY_DN101311_c0_g1	5684
TRINITY_DN101311_c0_g1	5686
TRINITY_DN101311_c0_g1	5689
TRINITY_DN101311_c0_g1	71011
TRINITY_DN101311_c0_g1	71013
TRINITY_DN101314_c0_g1	4930
TRINITY_DN101314_c0_g1	7186
TRINITY_DN101314_c0_g1	7601
TRINITY_DN101314_c0_g1	7602
TRINITY_DN101314_c0_g1	9881
TRINITY_DN101314_c0_g1	16021
TRINITY_DN101314_c0_g1	18298
TRINITY_DN101320_c0_g1	5576
TRINITY_DN101320_c0_g1	5886
TRINITY_DN101320_c0_g1	31225
TRINITY_DN101340_c0_g1	139
TRINITY_DN101340_c0_g1	3841
TRINITY_DN101340_c0_g1	5509
TRINITY_DN101340_c0_g1	5783
TRINITY_DN101340_c0_g1	5789
TRINITY_DN101340_c0_g1	5795
TRINITY_DN101340_c0_g1	5811
TRINITY_DN101340_c0_g1	6663
TRINITY_DN101340_c0_g1	16021
TRINITY_DN101340_c0_g1	47184
TRINITY_DN101340_c0_g1	47192
TRINITY_DN101340_c0_g1	61024
TRINITY_DN101345_c0_g1	5886
TRINITY_DN101345_c0_g1	5887
TRINITY_DN101345_c0_g1	6873
TRINITY_DN101345_c0_g1	8519
TRINITY_DN101345_c0_g1	15670
TRINITY_DN101345_c0_g1	15672
TRINITY_DN101345_c0_g1	15695
TRINITY_DN101345_c0_g1	15696
TRINITY_DN101345_c0_g1	15701
TRINITY_DN101345_c0_g1	16020
TRINITY_DN101345_c0_g1	22840
TRINITY_DN101345_c0_g1	30506
TRINITY_DN101345_c0_g1	35379
TRINITY_DN101345_c0_g1	48821
TRINITY_DN101345_c0_g1	60586
TRINITY_DN101345_c0_g1	72488
TRINITY_DN101346_c0_g1	3085
TRINITY_DN101346_c0_g1	4180
TRINITY_DN101346_c0_g1	5764
TRINITY_DN101346_c0_g1	6508
TRINITY_DN101346_c0_g1	8236
TRINITY_DN101346_c0_g1	8239
TRINITY_DN101346_c0_g1	43535
TRINITY_DN101346_c0_g1	60055
TRINITY_DN101360_c0_g1	5509
TRINITY_DN101360_c0_g1	5576
TRINITY_DN101360_c0_g1	5604
TRINITY_DN101360_c0_g1	5938
TRINITY_DN101360_c0_g1	6939
TRINITY_DN101360_c0_g1	30054
TRINITY_DN101360_c0_g1	30335
TRINITY_DN101360_c0_g1	32154
TRINITY_DN101360_c0_g1	50896
TRINITY_DN101392_c0_g1	82
TRINITY_DN101392_c0_g1	932
TRINITY_DN101392_c0_g1	1843
TRINITY_DN101392_c0_g1	4842
TRINITY_DN101392_c0_g1	8270
TRINITY_DN101392_c0_g1	8543
TRINITY_DN101392_c0_g1	10586
TRINITY_DN101392_c0_g1	17148
TRINITY_DN101392_c0_g1	21915
TRINITY_DN101392_c0_g1	30371
TRINITY_DN101392_c0_g1	35196
TRINITY_DN101392_c0_g1	35198
TRINITY_DN101392_c0_g1	35278
TRINITY_DN101392_c0_g1	51246
TRINITY_DN101392_c0_g1	51865
TRINITY_DN101392_c0_g1	60964
TRINITY_DN101392_c0_g1	61158
TRINITY_DN101392_c0_g1	61630
TRINITY_DN101392_c0_g1	71310
TRINITY_DN101392_c0_g1	72089
TRINITY_DN101392_c0_g1	2000177
TRINITY_DN101392_c0_g1	2000637
TRINITY_DN101406_c0_g1	4063
TRINITY_DN101406_c0_g1	4064
TRINITY_DN101406_c0_g1	5576
TRINITY_DN101406_c0_g1	9636
TRINITY_DN101406_c0_g1	16020
TRINITY_DN101406_c0_g1	46872
TRINITY_DN101432_c0_g1	5509
TRINITY_DN101472_c0_g1	398
TRINITY_DN101472_c0_g1	3723
TRINITY_DN101472_c0_g1	4004
TRINITY_DN101472_c0_g1	5524
TRINITY_DN101472_c0_g1	5681
TRINITY_DN101472_c0_g1	5737
TRINITY_DN101472_c0_g1	9793
TRINITY_DN101482_c0_g1	3924
TRINITY_DN101482_c0_g1	5525
TRINITY_DN101482_c0_g1	5634
TRINITY_DN101482_c0_g1	5737
TRINITY_DN101482_c0_g1	5764
TRINITY_DN101482_c0_g1	5765
TRINITY_DN101482_c0_g1	6915
TRINITY_DN101482_c0_g1	8219
TRINITY_DN101482_c0_g1	9267
TRINITY_DN101482_c0_g1	10506
TRINITY_DN101482_c0_g1	10507
TRINITY_DN101482_c0_g1	19048
TRINITY_DN101482_c0_g1	31625
TRINITY_DN101482_c0_g1	32008
TRINITY_DN101482_c0_g1	34198
TRINITY_DN101482_c0_g1	34448
TRINITY_DN101482_c0_g1	34613
TRINITY_DN101482_c0_g1	42803
TRINITY_DN101482_c0_g1	43200
TRINITY_DN101482_c0_g1	45919
TRINITY_DN101482_c0_g1	46982
TRINITY_DN101482_c0_g1	51219
TRINITY_DN101482_c0_g1	71230
TRINITY_DN101482_c0_g1	1903432
TRINITY_DN101482_c0_g1	1904263
TRINITY_DN101482_c0_g1	1990130
TRINITY_DN101482_c0_g1	1990131
TRINITY_DN101503_c0_g1	922
TRINITY_DN101503_c0_g1	5509
TRINITY_DN101503_c0_g1	5796
TRINITY_DN101503_c0_g1	5929
TRINITY_DN101503_c0_g1	6968
TRINITY_DN101503_c0_g1	7157
TRINITY_DN101503_c0_g1	7159
TRINITY_DN101503_c0_g1	7588
TRINITY_DN101503_c0_g1	8285
TRINITY_DN101503_c0_g1	16323
TRINITY_DN101503_c0_g1	16324
TRINITY_DN101503_c0_g1	18279
TRINITY_DN101503_c0_g1	19864
TRINITY_DN101503_c0_g1	19898
TRINITY_DN101503_c0_g1	31225
TRINITY_DN101503_c0_g1	48878
TRINITY_DN101503_c0_g1	60170
TRINITY_DN101503_c0_g1	70062
TRINITY_DN101503_c0_g1	72218
TRINITY_DN101503_c0_g1	72221
TRINITY_DN101503_c0_g1	72233
TRINITY_DN101503_c0_g1	1990266
TRINITY_DN101503_c0_g1	2000021
TRINITY_DN101534_c0_g1	4842
TRINITY_DN101534_c0_g1	5524
TRINITY_DN101534_c0_g1	5829
TRINITY_DN101534_c0_g1	6511
TRINITY_DN101534_c0_g1	31625
TRINITY_DN101534_c0_g1	61630
TRINITY_DN101543_c0_g1	139
TRINITY_DN101543_c0_g1	5262
TRINITY_DN101543_c0_g1	6983
TRINITY_DN101543_c0_g1	30176
TRINITY_DN101543_c0_g1	32469
TRINITY_DN101543_c0_g1	70588
TRINITY_DN101570_c0_g1	4890
TRINITY_DN101570_c0_g1	5886
TRINITY_DN101570_c0_g1	22851
TRINITY_DN101570_c0_g1	30054
TRINITY_DN101570_c0_g1	34707
TRINITY_DN101570_c0_g1	45211
TRINITY_DN101570_c0_g1	1902711
TRINITY_DN101591_c0_g1	186
TRINITY_DN101591_c0_g1	1609
TRINITY_DN101591_c0_g1	1659
TRINITY_DN101591_c0_g1	1664
TRINITY_DN101591_c0_g1	1666
TRINITY_DN101591_c0_g1	1883
TRINITY_DN101591_c0_g1	2087
TRINITY_DN101591_c0_g1	2674
TRINITY_DN101591_c0_g1	2686
TRINITY_DN101591_c0_g1	2793
TRINITY_DN101591_c0_g1	3093
TRINITY_DN101591_c0_g1	4629
TRINITY_DN101591_c0_g1	5783
TRINITY_DN101591_c0_g1	5886
TRINITY_DN101591_c0_g1	6612
TRINITY_DN101591_c0_g1	7193
TRINITY_DN101591_c0_g1	8285
TRINITY_DN101591_c0_g1	14050
TRINITY_DN101591_c0_g1	14069
TRINITY_DN101591_c0_g1	16021
TRINITY_DN101591_c0_g1	16042
TRINITY_DN101591_c0_g1	16323
TRINITY_DN101591_c0_g1	30673
TRINITY_DN101591_c0_g1	31072
TRINITY_DN101591_c0_g1	31683
TRINITY_DN101591_c0_g1	32229
TRINITY_DN101591_c0_g1	32244
TRINITY_DN101591_c0_g1	32795
TRINITY_DN101591_c0_g1	32900
TRINITY_DN101591_c0_g1	35307
TRINITY_DN101591_c0_g1	35814
TRINITY_DN101591_c0_g1	42323
TRINITY_DN101591_c0_g1	42734
TRINITY_DN101591_c0_g1	43025
TRINITY_DN101591_c0_g1	43066
TRINITY_DN101591_c0_g1	43195
TRINITY_DN101591_c0_g1	43197
TRINITY_DN101591_c0_g1	43268
TRINITY_DN101591_c0_g1	45202
TRINITY_DN101591_c0_g1	45211
TRINITY_DN101591_c0_g1	45741
TRINITY_DN101591_c0_g1	45776
TRINITY_DN101591_c0_g1	45777
TRINITY_DN101591_c0_g1	46888
TRINITY_DN101591_c0_g1	46982
TRINITY_DN101591_c0_g1	48786
TRINITY_DN101591_c0_g1	50728
TRINITY_DN101591_c0_g1	50890
TRINITY_DN101591_c0_g1	50965
TRINITY_DN101591_c0_g1	50995
TRINITY_DN101591_c0_g1	51930
TRINITY_DN101591_c0_g1	51967
TRINITY_DN101591_c0_g1	55118
TRINITY_DN101591_c0_g1	60079
TRINITY_DN101591_c0_g1	60087
TRINITY_DN101591_c0_g1	70256
TRINITY_DN101591_c0_g1	97756
TRINITY_DN101591_c0_g1	1900453
TRINITY_DN101594_c0_g1	4842
TRINITY_DN101594_c0_g1	5524
TRINITY_DN101594_c0_g1	5737
TRINITY_DN101594_c0_g1	6464
TRINITY_DN101594_c0_g1	18169
TRINITY_DN101594_c0_g1	19788
TRINITY_DN101594_c0_g1	43525
TRINITY_DN101594_c0_g1	45116
TRINITY_DN101594_c0_g1	70062
TRINITY_DN101598_c0_g1	86
TRINITY_DN101598_c0_g1	278
TRINITY_DN101598_c0_g1	281
TRINITY_DN101598_c0_g1	4672
TRINITY_DN101598_c0_g1	4674
TRINITY_DN101598_c0_g1	5524
TRINITY_DN101598_c0_g1	5829
TRINITY_DN101598_c0_g1	5886
TRINITY_DN101598_c0_g1	6468
TRINITY_DN101598_c0_g1	7030
TRINITY_DN101598_c0_g1	8064
TRINITY_DN101598_c0_g1	16020
TRINITY_DN101598_c0_g1	17048
TRINITY_DN101598_c0_g1	17124
TRINITY_DN101598_c0_g1	30165
TRINITY_DN101598_c0_g1	31985
TRINITY_DN101598_c0_g1	32154
TRINITY_DN101598_c0_g1	32467
TRINITY_DN101598_c0_g1	35556
TRINITY_DN101598_c0_g1	43025
TRINITY_DN101598_c0_g1	46872
TRINITY_DN101598_c0_g1	48699
TRINITY_DN101598_c0_g1	51402
TRINITY_DN101598_c0_g1	97110
TRINITY_DN101623_c0_g1	790
TRINITY_DN101623_c0_g1	978
TRINITY_DN101623_c0_g1	1077
TRINITY_DN101623_c0_g1	2102
TRINITY_DN101623_c0_g1	3723
TRINITY_DN101623_c0_g1	5654
TRINITY_DN101623_c0_g1	5737
TRINITY_DN101623_c0_g1	5925
TRINITY_DN101623_c0_g1	6397
TRINITY_DN101623_c0_g1	8380
TRINITY_DN101623_c0_g1	10988
TRINITY_DN101623_c0_g1	16020
TRINITY_DN101623_c0_g1	19904
TRINITY_DN101623_c0_g1	31012
TRINITY_DN101623_c0_g1	42802
TRINITY_DN101623_c0_g1	42995
TRINITY_DN101623_c0_g1	43066
TRINITY_DN101623_c0_g1	45296
TRINITY_DN101623_c0_g1	45716
TRINITY_DN101623_c0_g1	48025
TRINITY_DN101623_c0_g1	48260
TRINITY_DN101623_c0_g1	70062
TRINITY_DN101623_c0_g1	71013
TRINITY_DN101623_c0_g1	72369
TRINITY_DN101623_c0_g1	1902165
TRINITY_DN10164_c0_g1	5774
TRINITY_DN10164_c0_g1	5886
TRINITY_DN10164_c0_g1	15180
TRINITY_DN10164_c0_g1	15193
TRINITY_DN10164_c0_g1	15196
TRINITY_DN10164_c0_g1	15293
TRINITY_DN10164_c0_g1	15808
TRINITY_DN10164_c0_g1	15824
TRINITY_DN10164_c0_g1	15827
TRINITY_DN10164_c0_g1	16021
TRINITY_DN10164_c0_g1	1904271
TRINITY_DN10164_c0_g1	1904556
TRINITY_DN101663_c0_g1	3964
TRINITY_DN101663_c0_g1	6313
TRINITY_DN101678_c0_g1	132
TRINITY_DN101678_c0_g1	3774
TRINITY_DN101678_c0_g1	5737
TRINITY_DN101678_c0_g1	5814
TRINITY_DN101678_c0_g1	5868
TRINITY_DN101678_c0_g1	5874
TRINITY_DN101678_c0_g1	6914
TRINITY_DN101678_c0_g1	7018
TRINITY_DN101678_c0_g1	7283
TRINITY_DN101678_c0_g1	7290
TRINITY_DN101678_c0_g1	7291
TRINITY_DN101678_c0_g1	7476
TRINITY_DN101678_c0_g1	8092
TRINITY_DN101678_c0_g1	8407
TRINITY_DN101678_c0_g1	10970
TRINITY_DN101678_c0_g1	22416
TRINITY_DN101678_c0_g1	30286
TRINITY_DN101678_c0_g1	34454
TRINITY_DN101678_c0_g1	35071
TRINITY_DN101678_c0_g1	35220
TRINITY_DN101678_c0_g1	42623
TRINITY_DN101678_c0_g1	42803
TRINITY_DN101678_c0_g1	43234
TRINITY_DN101678_c0_g1	45505
TRINITY_DN101678_c0_g1	48477
TRINITY_DN101678_c0_g1	51017
TRINITY_DN101678_c0_g1	51959
TRINITY_DN101678_c0_g1	60271
TRINITY_DN101678_c0_g1	97718
TRINITY_DN101678_c0_g1	1904801
TRINITY_DN101678_c0_g1	2000582
TRINITY_DN101682_c0_g1	5634
TRINITY_DN101682_c0_g1	5737
TRINITY_DN101682_c0_g1	10265
TRINITY_DN101682_c0_g1	16567
TRINITY_DN101682_c0_g1	31461
TRINITY_DN101686_c0_g1	4930
TRINITY_DN101686_c0_g1	4995
TRINITY_DN101686_c0_g1	5634
TRINITY_DN101686_c0_g1	5737
TRINITY_DN101686_c0_g1	5886
TRINITY_DN101686_c0_g1	5887
TRINITY_DN101686_c0_g1	7186
TRINITY_DN101686_c0_g1	7217
TRINITY_DN101686_c0_g1	7568
TRINITY_DN101686_c0_g1	10460
TRINITY_DN101686_c0_g1	16021
TRINITY_DN101686_c0_g1	32355
TRINITY_DN101686_c0_g1	32590
TRINITY_DN101686_c0_g1	32809
TRINITY_DN101686_c0_g1	42053
TRINITY_DN101686_c0_g1	42220
TRINITY_DN101686_c0_g1	42538
TRINITY_DN101686_c0_g1	43278
TRINITY_DN101686_c0_g1	45777
TRINITY_DN101686_c0_g1	60259
TRINITY_DN101686_c0_g1	70474
TRINITY_DN101694_c0_g1	82
TRINITY_DN101694_c0_g1	974
TRINITY_DN101694_c0_g1	1822
TRINITY_DN101694_c0_g1	1916
TRINITY_DN101694_c0_g1	1917
TRINITY_DN101694_c0_g1	3723
TRINITY_DN101694_c0_g1	5102
TRINITY_DN101694_c0_g1	5524
TRINITY_DN101694_c0_g1	5634
TRINITY_DN101694_c0_g1	5681
TRINITY_DN101694_c0_g1	5730
TRINITY_DN101694_c0_g1	5737
TRINITY_DN101694_c0_g1	5764
TRINITY_DN101694_c0_g1	5765
TRINITY_DN101694_c0_g1	5776
TRINITY_DN101694_c0_g1	5829
TRINITY_DN101694_c0_g1	5874
TRINITY_DN101694_c0_g1	5882
TRINITY_DN101694_c0_g1	5886
TRINITY_DN101694_c0_g1	6351
TRINITY_DN101694_c0_g1	6397
TRINITY_DN101694_c0_g1	6606
TRINITY_DN101694_c0_g1	7519
TRINITY_DN101694_c0_g1	7568
TRINITY_DN101694_c0_g1	7608
TRINITY_DN101694_c0_g1	8021
TRINITY_DN101694_c0_g1	8088
TRINITY_DN101694_c0_g1	8134
TRINITY_DN101694_c0_g1	8380
TRINITY_DN101694_c0_g1	9408
TRINITY_DN101694_c0_g1	9986
TRINITY_DN101694_c0_g1	10045
TRINITY_DN101694_c0_g1	10628
TRINITY_DN101694_c0_g1	10667
TRINITY_DN101694_c0_g1	14069
TRINITY_DN101694_c0_g1	14823
TRINITY_DN101694_c0_g1	16191
TRINITY_DN101694_c0_g1	16887
TRINITY_DN101694_c0_g1	19899
TRINITY_DN101694_c0_g1	21549
TRINITY_DN101694_c0_g1	30424
TRINITY_DN101694_c0_g1	30425
TRINITY_DN101694_c0_g1	30529
TRINITY_DN101694_c0_g1	30900
TRINITY_DN101694_c0_g1	31686
TRINITY_DN101694_c0_g1	32279
TRINITY_DN101694_c0_g1	32355
TRINITY_DN101694_c0_g1	32570
TRINITY_DN101694_c0_g1	34605
TRINITY_DN101694_c0_g1	42026
TRINITY_DN101694_c0_g1	42277
TRINITY_DN101694_c0_g1	42470
TRINITY_DN101694_c0_g1	42493
TRINITY_DN101694_c0_g1	42594
TRINITY_DN101694_c0_g1	42623
TRINITY_DN101694_c0_g1	43005
TRINITY_DN101694_c0_g1	43025
TRINITY_DN101694_c0_g1	43085
TRINITY_DN101694_c0_g1	43195
TRINITY_DN101694_c0_g1	43197
TRINITY_DN101694_c0_g1	43198
TRINITY_DN101694_c0_g1	43204
TRINITY_DN101694_c0_g1	43234
TRINITY_DN101694_c0_g1	43531
TRINITY_DN101694_c0_g1	43624
TRINITY_DN101694_c0_g1	44309
TRINITY_DN101694_c0_g1	44743
TRINITY_DN101694_c0_g1	44849
TRINITY_DN101694_c0_g1	45121
TRINITY_DN101694_c0_g1	45471
TRINITY_DN101694_c0_g1	45862
TRINITY_DN101694_c0_g1	45892
TRINITY_DN101694_c0_g1	46777
TRINITY_DN101694_c0_g1	48471
TRINITY_DN101694_c0_g1	50766
TRINITY_DN101694_c0_g1	51082
TRINITY_DN101694_c0_g1	51085
TRINITY_DN101694_c0_g1	61077
TRINITY_DN101694_c0_g1	61635
TRINITY_DN101694_c0_g1	61684
TRINITY_DN101694_c0_g1	61741
TRINITY_DN101694_c0_g1	70062
TRINITY_DN101694_c0_g1	71276
TRINITY_DN101694_c0_g1	72318
TRINITY_DN101694_c0_g1	97214
TRINITY_DN101694_c0_g1	99523
TRINITY_DN101694_c0_g1	99524
TRINITY_DN101694_c0_g1	1903206
TRINITY_DN101694_c0_g1	1904592
TRINITY_DN101694_c0_g1	1904593
TRINITY_DN101694_c0_g1	1904764
TRINITY_DN101694_c0_g1	1990124
TRINITY_DN101694_c0_g1	1990832
TRINITY_DN101694_c0_g1	1990833
TRINITY_DN101694_c0_g1	1990834
TRINITY_DN101694_c0_g1	1990836
TRINITY_DN101695_c0_g1	4044
TRINITY_DN101695_c0_g1	6189
TRINITY_DN101695_c0_g1	6541
TRINITY_DN101695_c0_g1	9113
TRINITY_DN101695_c0_g1	9116
TRINITY_DN101695_c0_g1	9507
TRINITY_DN101695_c0_g1	46872
TRINITY_DN101695_c0_g1	51539
TRINITY_DN101696_c0_g1	4222
TRINITY_DN101696_c0_g1	5576
TRINITY_DN101696_c0_g1	6508
TRINITY_DN101696_c0_g1	8270
TRINITY_DN101696_c0_g1	42151
TRINITY_DN101697_c0_g1	5452
TRINITY_DN101697_c0_g1	5886
TRINITY_DN101697_c0_g1	5887
TRINITY_DN101697_c0_g1	15101
TRINITY_DN101697_c0_g1	15347
TRINITY_DN101697_c0_g1	15695
TRINITY_DN101697_c0_g1	15747
TRINITY_DN101697_c0_g1	16324
TRINITY_DN101697_c0_g1	34356
TRINITY_DN101697_c0_g1	43252
TRINITY_DN101697_c0_g1	70062
TRINITY_DN101697_c0_g1	90416
TRINITY_DN101697_c0_g1	2001142
TRINITY_DN101729_c0_g1	5737
TRINITY_DN101729_c0_g1	7616
TRINITY_DN101729_c0_g1	8344
TRINITY_DN101729_c0_g1	19005
TRINITY_DN101729_c0_g1	30162
TRINITY_DN101729_c0_g1	31625
TRINITY_DN101729_c0_g1	42428
TRINITY_DN101729_c0_g1	42748
TRINITY_DN101729_c0_g1	42787
TRINITY_DN101729_c0_g1	43161
TRINITY_DN101729_c0_g1	48512
TRINITY_DN101729_c0_g1	50804
TRINITY_DN101729_c0_g1	50951
TRINITY_DN101729_c0_g1	60586
TRINITY_DN101729_c0_g1	1900242
TRINITY_DN101739_c0_g1	3700
TRINITY_DN101739_c0_g1	3723
TRINITY_DN101739_c0_g1	5634
TRINITY_DN101739_c0_g1	8270
TRINITY_DN101762_c0_g1	5887
TRINITY_DN101762_c0_g1	6813
TRINITY_DN101762_c0_g1	6936
TRINITY_DN101762_c0_g1	15271
TRINITY_DN101762_c0_g1	16020
TRINITY_DN101762_c0_g1	22841
TRINITY_DN101762_c0_g1	30322
TRINITY_DN101762_c0_g1	40011
TRINITY_DN101764_c0_g1	5244
TRINITY_DN101764_c0_g1	5887
TRINITY_DN101764_c0_g1	22841
TRINITY_DN101764_c0_g1	30322
TRINITY_DN101764_c0_g1	71805
TRINITY_DN101767_c0_g1	60
TRINITY_DN101767_c0_g1	5634
TRINITY_DN101767_c0_g1	5737
TRINITY_DN101767_c0_g1	6607
TRINITY_DN101767_c0_g1	6610
TRINITY_DN101767_c0_g1	8139
TRINITY_DN101767_c0_g1	8536
TRINITY_DN101767_c0_g1	8565
TRINITY_DN101767_c0_g1	31965
TRINITY_DN101767_c0_g1	34399
TRINITY_DN101776_c0_g1	5262
TRINITY_DN101776_c0_g1	5509
TRINITY_DN101776_c0_g1	5886
TRINITY_DN101776_c0_g1	16020
TRINITY_DN101776_c0_g1	16021
TRINITY_DN101776_c0_g1	30246
TRINITY_DN101776_c0_g1	50982
TRINITY_DN101778_c0_g1	5391
TRINITY_DN101778_c0_g1	5524
TRINITY_DN101778_c0_g1	5886
TRINITY_DN101778_c0_g1	16021
TRINITY_DN101778_c0_g1	46872
TRINITY_DN101795_c0_g1	138
TRINITY_DN101795_c0_g1	5737
TRINITY_DN101795_c0_g1	5794
TRINITY_DN101795_c0_g1	5886
TRINITY_DN101795_c0_g1	6810
TRINITY_DN101795_c0_g1	7270
TRINITY_DN101795_c0_g1	7399
TRINITY_DN101795_c0_g1	9612
TRINITY_DN101795_c0_g1	17137
TRINITY_DN101795_c0_g1	30054
TRINITY_DN101795_c0_g1	30140
TRINITY_DN101795_c0_g1	30425
TRINITY_DN101795_c0_g1	32580
TRINITY_DN101795_c0_g1	40026
TRINITY_DN101795_c0_g1	43005
TRINITY_DN101795_c0_g1	43025
TRINITY_DN101795_c0_g1	43058
TRINITY_DN101795_c0_g1	45202
TRINITY_DN101795_c0_g1	50975
TRINITY_DN101795_c0_g1	97120
TRINITY_DN101795_c0_g1	1902946
TRINITY_DN101795_c0_g1	1903361
TRINITY_DN101795_c0_g1	1905852
TRINITY_DN101806_c0_g1	16021
TRINITY_DN101807_c0_g1	1966
TRINITY_DN101807_c0_g1	2087
TRINITY_DN101807_c0_g1	4872
TRINITY_DN101807_c0_g1	5737
TRINITY_DN101807_c0_g1	5886
TRINITY_DN101807_c0_g1	7158
TRINITY_DN101807_c0_g1	7416
TRINITY_DN101807_c0_g1	7420
TRINITY_DN101807_c0_g1	7630
TRINITY_DN101807_c0_g1	8284
TRINITY_DN101807_c0_g1	9986
TRINITY_DN101807_c0_g1	19233
TRINITY_DN101807_c0_g1	30054
TRINITY_DN101807_c0_g1	32024
TRINITY_DN101807_c0_g1	32230
TRINITY_DN101807_c0_g1	35176
TRINITY_DN101807_c0_g1	35418
TRINITY_DN101807_c0_g1	35641
TRINITY_DN101807_c0_g1	42043
TRINITY_DN101807_c0_g1	42734
TRINITY_DN101807_c0_g1	43198
TRINITY_DN101807_c0_g1	45202
TRINITY_DN101807_c0_g1	45211
TRINITY_DN101807_c0_g1	48488
TRINITY_DN101807_c0_g1	50804
TRINITY_DN101807_c0_g1	50808
TRINITY_DN101807_c0_g1	50839
TRINITY_DN101807_c0_g1	50885
TRINITY_DN101807_c0_g1	51965
TRINITY_DN101807_c0_g1	51968
TRINITY_DN101807_c0_g1	52689
TRINITY_DN101807_c0_g1	60076
TRINITY_DN101807_c0_g1	60077
TRINITY_DN101807_c0_g1	60999
TRINITY_DN101807_c0_g1	72553
TRINITY_DN101807_c0_g1	97104
TRINITY_DN101807_c0_g1	97105
TRINITY_DN101807_c0_g1	97116
TRINITY_DN101807_c0_g1	97119
TRINITY_DN101807_c0_g1	97151
TRINITY_DN101807_c0_g1	97470
TRINITY_DN101807_c0_g1	99055
TRINITY_DN101807_c0_g1	1901142
TRINITY_DN101807_c0_g1	1902474
TRINITY_DN101807_c0_g1	1904034
TRINITY_DN101807_c0_g1	2000311
TRINITY_DN101807_c0_g1	2000463
TRINITY_DN101808_c0_g1	5739
TRINITY_DN101808_c0_g1	5747
TRINITY_DN101808_c0_g1	6979
TRINITY_DN101808_c0_g1	8137
TRINITY_DN101808_c0_g1	32981
TRINITY_DN101808_c0_g1	46872
TRINITY_DN101808_c0_g1	51539
TRINITY_DN101811_c0_g1	2100
TRINITY_DN101811_c0_g1	4132
TRINITY_DN101811_c0_g1	6220
TRINITY_DN101811_c0_g1	8251
TRINITY_DN101811_c0_g1	8270
TRINITY_DN101811_c0_g1	9165
TRINITY_DN101811_c0_g1	42802
TRINITY_DN101811_c0_g1	70062
TRINITY_DN101814_c0_g1	16021
TRINITY_DN101845_c0_g1	4714
TRINITY_DN101845_c0_g1	5524
TRINITY_DN101845_c0_g1	5886
TRINITY_DN101845_c0_g1	7275
TRINITY_DN101845_c0_g1	8582
TRINITY_DN101845_c0_g1	16021
TRINITY_DN101845_c0_g1	30054
TRINITY_DN101845_c0_g1	30154
TRINITY_DN101845_c0_g1	45211
TRINITY_DN101847_c0_g1	5385
TRINITY_DN101847_c0_g1	5794
TRINITY_DN101847_c0_g1	10043
TRINITY_DN101847_c0_g1	16020
TRINITY_DN101847_c0_g1	16021
TRINITY_DN101847_c0_g1	61088
TRINITY_DN10187_c0_g1	5737
TRINITY_DN10187_c0_g1	16279
TRINITY_DN10187_c0_g1	18023
TRINITY_DN10187_c0_g1	43234
TRINITY_DN101882_c0_g1	122
TRINITY_DN101882_c0_g1	3677
TRINITY_DN101882_c0_g1	4842
TRINITY_DN101882_c0_g1	5622
TRINITY_DN101882_c0_g1	5634
TRINITY_DN101882_c0_g1	5654
TRINITY_DN101882_c0_g1	6351
TRINITY_DN101882_c0_g1	8270
TRINITY_DN101882_c0_g1	16567
TRINITY_DN101882_c0_g1	17015
TRINITY_DN101882_c0_g1	30514
TRINITY_DN101882_c0_g1	45892
TRINITY_DN101882_c0_g1	70410
TRINITY_DN101882_c0_g1	70412
TRINITY_DN101884_c0_g1	3676
TRINITY_DN101884_c0_g1	8270
TRINITY_DN101884_c0_g1	15074
TRINITY_DN101911_c0_g1	5887
TRINITY_DN101911_c0_g1	7155
TRINITY_DN101911_c0_g1	42675
TRINITY_DN101911_c0_g1	46533
TRINITY_DN101911_c0_g1	50931
TRINITY_DN101911_c0_g1	98595
TRINITY_DN101919_c0_g1	2576
TRINITY_DN101919_c0_g1	5524
TRINITY_DN101919_c0_g1	5886
TRINITY_DN101919_c0_g1	5887
TRINITY_DN101919_c0_g1	10243
TRINITY_DN101919_c0_g1	14070
TRINITY_DN101919_c0_g1	15662
TRINITY_DN101919_c0_g1	16020
TRINITY_DN101919_c0_g1	16323
TRINITY_DN101919_c0_g1	16404
TRINITY_DN101919_c0_g1	31088
TRINITY_DN101919_c0_g1	32310
TRINITY_DN101919_c0_g1	42493
TRINITY_DN101919_c0_g1	42626
TRINITY_DN101919_c0_g1	43225
TRINITY_DN101919_c0_g1	48661
TRINITY_DN101919_c0_g1	55085
TRINITY_DN101919_c0_g1	60271
TRINITY_DN101927_c0_g1	1725
TRINITY_DN101927_c0_g1	4714
TRINITY_DN101927_c0_g1	5515
TRINITY_DN101927_c0_g1	5524
TRINITY_DN101927_c0_g1	5737
TRINITY_DN101927_c0_g1	5886
TRINITY_DN101927_c0_g1	5887
TRINITY_DN101927_c0_g1	7169
TRINITY_DN101927_c0_g1	9986
TRINITY_DN101927_c0_g1	14002
TRINITY_DN101927_c0_g1	17147
TRINITY_DN101927_c0_g1	43235
TRINITY_DN101927_c0_g1	1904929
TRINITY_DN101931_c0_g1	4518
TRINITY_DN101931_c0_g1	5634
TRINITY_DN101931_c0_g1	5737
TRINITY_DN101931_c0_g1	46872
TRINITY_DN101936_c0_g1	1707
TRINITY_DN101936_c0_g1	3779
TRINITY_DN101936_c0_g1	5509
[truncated: 308,862+ more rows]
