# Supplementary material for: RNA-Seq Reveals Extensive Transcriptional Response to Heat Stress in the Stony Coral Galaxea fascicularis
Source: Front Genet. 2018 Feb 13;9:37. doi: 10.3389/fgene.2018.00037 (PMC5816741; doi:10.3389/fgene.2018.00037)
Supplement: Supplementary Table 4 — The overrepresented GO terms of the significantly upregulated genes in the Control_10h/Heat_10h comparison of coral G. fascicularis. [file Table4.XLSX]

## Sheet: Supplementary Table 4
ID	GO	Description	p-val	corr p-val	cluster freq	total freq	genes
1	GO:0015074	DNA integration	1.9563e-14	3.6094e-11	24/148 16.2%	471/21451 2.1%	TRINITY_DN61696_C0_G1 TRINITY_DN79970_C1_G1 TRINITY_DN79776_C19_G1 TRINITY_DN61894_C1_G1 TRINITY_DN44530_C0_G1 TRINITY_DN79002_C1_G1 TRINITY_DN79776_C18_G1 TRINITY_DN75696_C0_G1 TRINITY_DN70707_C0_G1 TRINITY_DN76887_C0_G2 TRINITY_DN213754_C0_G1 TRINITY_DN79263_C2_G4 TRINITY_DN79263_C2_G3 TRINITY_DN79263_C2_G5 TRINITY_DN66116_C0_G1 TRINITY_DN79263_C2_G2 TRINITY_DN77990_C0_G1 TRINITY_DN50666_C0_G1 …
2	GO:0006259	DNA metabolic process	3.6722e-09	3.3876e-06	35/148 23.6%	1707/21451 7.9%	TRINITY_DN6509_C0_G1 TRINITY_DN61696_C0_G1 TRINITY_DN79970_C1_G1 TRINITY_DN44530_C0_G1 TRINITY_DN71602_C0_G1 TRINITY_DN79776_C18_G1 TRINITY_DN75696_C0_G1 TRINITY_DN70707_C0_G1 TRINITY_DN77052_C3_G1 TRINITY_DN66116_C0_G1 TRINITY_DN77990_C0_G1 TRINITY_DN50666_C0_G1 TRINITY_DN66787_C0_G1 TRINITY_DN53916_C0_G1 TRINITY_DN77631_C1_G1 TRINITY_DN79959_C2_G3 TRINITY_DN67368_C0_G1 TRINITY_DN17814_C0_G1 TRI…
3	GO:0006457	protein folding	1.246e-05	0.0076626	12/148 8.1%	377/21451 1.7%	TRINITY_DN71398_C0_G1 TRINITY_DN76400_C3_G1 TRINITY_DN79327_C3_G3 TRINITY_DN74857_C0_G1 TRINITY_DN78648_C1_G1 TRINITY_DN79399_C4_G1 TRINITY_DN78494_C1_G1 TRINITY_DN69282_C0_G1 TRINITY_DN109025_C0_G1 TRINITY_DN79911_C2_G1 TRINITY_DN68479_C0_G1 TRINITY_DN68383_C0_G1
4	GO:0006310	DNA recombination	3.6446e-05	0.016811	17/148 11.4%	796/21451 3.7%	TRINITY_DN62746_C0_G1 TRINITY_DN6509_C0_G1 TRINITY_DN79970_C1_G1 TRINITY_DN61894_C1_G1 TRINITY_DN44530_C0_G1 TRINITY_DN71602_C0_G1 TRINITY_DN63571_C0_G1 TRINITY_DN77052_C3_G1 TRINITY_DN66116_C0_G1 TRINITY_DN79263_C2_G2 TRINITY_DN207682_C0_G1 TRINITY_DN50666_C0_G1 TRINITY_DN66787_C0_G1 TRINITY_DN67368_C0_G1 TRINITY_DN17814_C0_G1 TRINITY_DN66782_C0_G1 TRINITY_DN79346_C3_G1
5	GO:0043170	macromolecule metabolic process	5.2408e-05	0.019339	89/148 60.1%	9430/21451 43.9%	TRINITY_DN61050_C0_G1 TRINITY_DN6509_C0_G1 TRINITY_DN61696_C0_G1 TRINITY_DN79970_C1_G1 TRINITY_DN51389_C0_G1 TRINITY_DN76842_C1_G1 TRINITY_DN44530_C0_G1 TRINITY_DN71602_C0_G1 TRINITY_DN71547_C0_G1 TRINITY_DN69448_C0_G1 TRINITY_DN73568_C0_G1 TRINITY_DN65960_C0_G1 TRINITY_DN66248_C0_G1 TRINITY_DN68479_C0_G1 TRINITY_DN62743_C0_G1 TRINITY_DN75739_C0_G1 TRINITY_DN78355_C1_G1 TRINITY_DN79352_C0_G1 TRIN…
6	GO:0044260	cellular macromolecule metabolic process	0.0001204	0.032808	83/148 56.0%	8754/21451 40.8%	TRINITY_DN61050_C0_G1 TRINITY_DN6509_C0_G1 TRINITY_DN61696_C0_G1 TRINITY_DN79970_C1_G1 TRINITY_DN51389_C0_G1 TRINITY_DN76842_C1_G1 TRINITY_DN44530_C0_G1 TRINITY_DN71602_C0_G1 TRINITY_DN71547_C0_G1 TRINITY_DN69448_C0_G1 TRINITY_DN73568_C0_G1 TRINITY_DN65960_C0_G1 TRINITY_DN66248_C0_G1 TRINITY_DN68479_C0_G1 TRINITY_DN62743_C0_G1 TRINITY_DN75739_C0_G1 TRINITY_DN78355_C1_G1 TRINITY_DN66116_C0_G1 TRIN…
7	GO:0090304	nucleic acid metabolic process	0.00013549	0.032808	52/148 35.1%	4680/21451 21.8%	TRINITY_DN6509_C0_G1 TRINITY_DN61696_C0_G1 TRINITY_DN79970_C1_G1 TRINITY_DN76842_C1_G1 TRINITY_DN44530_C0_G1 TRINITY_DN71602_C0_G1 TRINITY_DN71547_C0_G1 TRINITY_DN66116_C0_G1 TRINITY_DN77990_C0_G1 TRINITY_DN79959_C2_G2 TRINITY_DN53916_C0_G1 TRINITY_DN77631_C1_G1 TRINITY_DN79959_C2_G3 TRINITY_DN67368_C0_G1 TRINITY_DN76879_C0_G1 TRINITY_DN17814_C0_G1 TRINITY_DN66782_C0_G1 TRINITY_DN79346_C3_G1 TRIN…
8	GO:0032196	transposition	0.00014226	0.032808	10/148 6.7%	344/21451 1.6%	TRINITY_DN6509_C0_G1 TRINITY_DN77052_C3_G1 TRINITY_DN79970_C1_G1 TRINITY_DN66116_C0_G1 TRINITY_DN79263_C2_G2 TRINITY_DN44530_C0_G1 TRINITY_DN207682_C0_G1 TRINITY_DN66787_C0_G1 TRINITY_DN67368_C0_G1 TRINITY_DN79346_C3_G1

## Sheet: Supplementary Table 5
ID	GO	Description	p-val	corr p-val	cluster freq	total freq	genes
1	GO:0015074	DNA integration	1.4801e-06	0.002793	15/153 9.8%	471/21451 2.1%	TRINITY_DN61696_C0_G1 TRINITY_DN79776_C19_G1 TRINITY_DN79002_C1_G1 TRINITY_DN79776_C18_G1 TRINITY_DN75696_C0_G1 TRINITY_DN70707_C0_G1 TRINITY_DN74891_C0_G1 TRINITY_DN79263_C2_G4 TRINITY_DN79263_C2_G3 TRINITY_DN79235_C0_G1 TRINITY_DN79263_C2_G2 TRINITY_DN77990_C0_G1 TRINITY_DN50666_C0_G1 TRINITY_DN79959_C2_G3 TRINITY_DN48781_C0_G1

## Sheet: Supplementary Table 6
ID	GO	Description	p-val	corr p-val	cluster freq	total freq	genes
1	GO:0015074	DNA integration	2.3767e-10	2.341e-07	13/57 22.8%	471/21451 2.1%	TRINITY_DN61696_C0_G1 TRINITY_DN79776_C19_G1 TRINITY_DN79002_C1_G1 TRINITY_DN79776_C18_G1 TRINITY_DN75696_C0_G1 TRINITY_DN70707_C0_G1 TRINITY_DN79263_C2_G4 TRINITY_DN79263_C2_G3 TRINITY_DN79263_C2_G2 TRINITY_DN77990_C0_G1 TRINITY_DN50666_C0_G1 TRINITY_DN79959_C2_G3 TRINITY_DN48781_C0_G1
2	GO:0006259	DNA metabolic process	1.2259e-06	0.00060375	17/57 29.8%	1707/21451 7.9%	TRINITY_DN6509_C0_G1 TRINITY_DN61696_C0_G1 TRINITY_DN79776_C19_G1 TRINITY_DN71602_C0_G1 TRINITY_DN79002_C1_G1 TRINITY_DN79776_C18_G1 TRINITY_DN75696_C0_G1 TRINITY_DN70707_C0_G1 TRINITY_DN79263_C2_G4 TRINITY_DN79263_C2_G3 TRINITY_DN63571_C0_G1 TRINITY_DN79263_C2_G2 TRINITY_DN77990_C0_G1 TRINITY_DN50666_C0_G1 TRINITY_DN77631_C1_G1 TRINITY_DN79959_C2_G3 TRINITY_DN48781_C0_G1
3	GO:0009408	response to heat	1.5751e-05	0.0051716	6/57 10.5%	202/21451 0.9%	TRINITY_DN76400_C3_G1 TRINITY_DN64075_C0_G1 TRINITY_DN78494_C1_G1 TRINITY_DN77256_C2_G1 TRINITY_DN79911_C2_G1 TRINITY_DN79522_C5_G3
4	GO:0006986	response to unfolded protein	6.0691e-05	0.01198	5/57 8.7%	157/21451 0.7%	TRINITY_DN62743_C0_G1 TRINITY_DN76400_C3_G1 TRINITY_DN69512_C0_G2 TRINITY_DN79911_C2_G1 TRINITY_DN79522_C5_G3
5	GO:0006457	protein folding	6.0812e-05	0.01198	7/57 12.2%	377/21451 1.7%	TRINITY_DN76400_C3_G1 TRINITY_DN74857_C0_G1 TRINITY_DN78648_C1_G1 TRINITY_DN79399_C4_G1 TRINITY_DN78494_C1_G1 TRINITY_DN79911_C2_G1 TRINITY_DN68383_C0_G1
6	GO:0051789	response to protein stimulus	0.00012506	0.020531	5/57 8.7%	183/21451 0.8%	TRINITY_DN62743_C0_G1 TRINITY_DN76400_C3_G1 TRINITY_DN69512_C0_G2 TRINITY_DN79911_C2_G1 TRINITY_DN79522_C5_G3
7	GO:0009266	response to temperature stimulus	0.00017858	0.025128	6/57 10.5%	313/21451 1.4%	TRINITY_DN76400_C3_G1 TRINITY_DN64075_C0_G1 TRINITY_DN78494_C1_G1 TRINITY_DN77256_C2_G1 TRINITY_DN79911_C2_G1 TRINITY_DN79522_C5_G3

## Sheet: Supplementary Table 7
ID	GO	Description	p-val	corr p-val	cluster freq	total freq	genes
1	GO:0015939	pantothenate metabolic process	1.1121e-05	0.011744	3/89 3.3%	11/21451 0.0%	TRINITY_DN53243_C0_G2 TRINITY_DN53243_C0_G1 TRINITY_DN79677_C3_G1

## Sheet: Supplementary Table 8
ID	GO	Description	p-val	corr p-val	cluster freq	total freq	genes
1	GO:0010634	positive regulation of epithelial cell migration	3.4414e-06	0.0026731	6/114 5.2%	77/21451 0.3%	TRINITY_DN127456_C0_G1 TRINITY_DN63294_C0_G1 TRINITY_DN66861_C0_G1 TRINITY_DN67253_C0_G1 TRINITY_DN32348_C0_G1 TRINITY_DN70784_C0_G1
2	GO:0010718	positive regulation of epithelial to mesenchymal transition	3.7121e-06	0.0026731	6/114 5.2%	78/21451 0.3%	TRINITY_DN127456_C0_G1 TRINITY_DN63294_C0_G1 TRINITY_DN66861_C0_G1 TRINITY_DN67253_C0_G1 TRINITY_DN32348_C0_G1 TRINITY_DN70784_C0_G1
3	GO:0010770	positive regulation of cell morphogenesis involved in differentiation	4.6301e-06	0.0026731	6/114 5.2%	81/21451 0.3%	TRINITY_DN127456_C0_G1 TRINITY_DN63294_C0_G1 TRINITY_DN66861_C0_G1 TRINITY_DN67253_C0_G1 TRINITY_DN32348_C0_G1 TRINITY_DN70784_C0_G1
4	GO:0010717	regulation of epithelial to mesenchymal transition	1.3159e-05	0.0056979	6/114 5.2%	97/21451 0.4%	TRINITY_DN127456_C0_G1 TRINITY_DN63294_C0_G1 TRINITY_DN66861_C0_G1 TRINITY_DN67253_C0_G1 TRINITY_DN32348_C0_G1 TRINITY_DN70784_C0_G1
5	GO:0010632	regulation of epithelial cell migration	7.5004e-05	0.025982	6/114 5.2%	132/21451 0.6%	TRINITY_DN127456_C0_G1 TRINITY_DN63294_C0_G1 TRINITY_DN66861_C0_G1 TRINITY_DN67253_C0_G1 TRINITY_DN32348_C0_G1 TRINITY_DN70784_C0_G1
6	GO:0010720	positive regulation of cell development	0.00013674	0.039473	8/114 7.0%	283/21451 1.3%	TRINITY_DN127456_C0_G1 TRINITY_DN32932_C0_G1 TRINITY_DN63294_C0_G1 TRINITY_DN66861_C0_G1 TRINITY_DN67253_C0_G1 TRINITY_DN32348_C0_G1 TRINITY_DN75489_C0_G3 TRINITY_DN70784_C0_G1

## Sheet: Supplementary Table 9
ID	GO	Description	p-val	corr p-val	cluster freq	total freq	genes
1	GO:0015939	pantothenate metabolic process	1.3116e-05	0.0033969	2/11 18.1%	11/21451 0.0%	TRINITY_DN53243_C0_G2 TRINITY_DN53243_C0_G1
